# Supplementary material for: Ethyl 2-(3,5-dinitro­benzamido)­benzoate
Source: Acta Crystallogr Sect E Struct Rep Online. 2011 Dec 14;68(Pt 1):o129. doi: 10.1107/S1600536811053074 (PMC3254475; doi:10.1107/S1600536811053074)
Supplement: Supplementary file 1 [file e-68-0o129-sup1.cif]

##############################################################################
#                                                                            #
# This CIF contains the data in a paper accepted for publication in          #
# Acta Crystallographica Section E. It conforms to the requirements of       #
# Notes for Authors for Acta Crystallographica Section E, and has been       #
# peer reviewed under the auspices of the IUCr Commission on Journals.       #
#                                                                            #
# Full details of the Crystallographic Information File format               #
# are given in the paper "The Crystallographic Information File (CIF):       #
# a New Standard Archive File for Crystallography" by S. R. Hall, F. H.      #
# Allen and I. D. Brown [Acta Cryst. (1991), A47, 655-685].                  #
#                                                                            #
# The current version of the core CIF dictionary is obtainable from          #
# ftp://ftp.iucr.org/pub/cif_core.dic.                                       #
#                                                                            #
# Software is freely available for graphical display of the structure(s)     #
# in this CIF. For information consult the CIF software page                 #
# http://www.iucr.org/resources/cif/software.                                #
#                                                                            #
# This file may be used for bona fide research purposes within the           #
# scientific community so long as proper attribution is given to the journal # 
# article from which it was obtained.                                        #
#                                                                            #
##############################################################################
data_global
_audit_creation_method     'SHELXL97'
_journal_date_recd_electronic     2011-11-28
_journal_date_accepted     2011-12-09
_journal_name_full     'Acta Crystallographica, Section E'
_journal_year     2012
_journal_volume     68
_journal_issue      1
_journal_page_first     o129
_journal_page_last     o129
_journal_paper_category     QO
_journal_paper_doi     10.1107/S1600536811053074
_journal_coeditor_code     FK2047
_publ_contact_author_name     'Dr Sohail Saeed'
_publ_contact_author_address
;
Department of Chemistry, Research Complex
Allama Iqbal Open University
Islamabad 44000, Pakistan
;
_publ_contact_author_email     'Sohail262001@yahoo.com'
_publ_contact_author_fax     '092-51-925-0081'
_publ_contact_author_phone     '092-51-925-0081'
_publ_section_title
;
Ethyl 2-(3,5-dinitrobenzamido)benzoate
;
loop_
    _publ_author_name
    _publ_author_footnote
    _publ_author_address
    'Saeed, Sohail' .
;
Department of Chemistry, Research Complex,
Allama Iqbal Open Unicversity,
Islamabad 44000,
Pakistan
;
    'Rashid, Naghmana' .
;
Department of Chemistry, Research Complex,
Allama Iqbal Open Unicversity,
Islamabad 44000,
Pakistan
;
    'Hussain, Rizwan' .
;
National Engineering & Scientific Commission,
PO Box 2801, Islamabad, Pakistan
;
    'Wong, Wing-Tak' .
;
Department of Chemistry
The University of Hong Kong
Pokfulam Road, Pokfulam,
Hong Kong SAR,
People's Republic of China
;
data_I
_audit_creation_method     SHELXL-97
_chemical_name_systematic
;
Ethyl 2-(3,5-dinitrobenzamido)benzoate
;
_chemical_name_common     ?
_chemical_formula_moiety     'C16 H13 N3 O7'
_chemical_formula_sum     'C16 H13 N3 O7'
_chemical_formula_iupac     'C16 H13 N3 O7'
_chemical_formula_weight     359.29
_chemical_melting_point     ?
_symmetry_cell_setting     monoclinic
_symmetry_space_group_name_H-M     'P 21/c'
_symmetry_space_group_name_Hall     '-P 2ybc'
loop_
    _symmetry_equiv_pos_as_xyz
    'x, y, z'
    '-x, y+1/2, -z+1/2'
    '-x, -y, -z'
    'x, -y-1/2, z-1/2'
_cell_length_a     12.4662(4)
_cell_length_b     17.7213(5)
_cell_length_c     7.4352(2)
_cell_angle_alpha     90.00
_cell_angle_beta     96.658(2)
_cell_angle_gamma     90.00
_cell_volume     1631.49(8)
_cell_formula_units_Z     4
_cell_measurement_reflns_used     16092
_cell_measurement_theta_min     2.83
_cell_measurement_theta_max     25.03
_cell_measurement_temperature     296(2)
_exptl_crystal_description     block
_exptl_crystal_colour     colourless
_exptl_crystal_size_max     0.52
_exptl_crystal_size_mid     0.30
_exptl_crystal_size_min     0.26
_exptl_crystal_density_diffrn     1.463
_exptl_crystal_density_meas     ?
_exptl_crystal_density_method     'not measured'
_exptl_crystal_F_000     744
_exptl_absorpt_coefficient_mu     0.117
_exptl_absorpt_correction_type     multi-scan
_exptl_absorpt_process_details     '(SADABS; Sheldrick, 2004)'
_exptl_absorpt_correction_T_min     0.9415
_exptl_absorpt_correction_T_max     0.9701
_exptl_special_details     ?
_diffrn_ambient_temperature     296(2)
_diffrn_radiation_type     MoK\a
_diffrn_radiation_wavelength     0.71073
_diffrn_radiation_source     'fine-focus sealed tube'
_diffrn_radiation_monochromator     graphite
_diffrn_measurement_device_type     'Bruker APEXII CCD'
_diffrn_measurement_method     '\w and \f scan'
_diffrn_detector_area_resol_mean     ?
_diffrn_reflns_number     16092
_diffrn_reflns_av_R_equivalents     0.0403
_diffrn_reflns_av_sigmaI/netI     0.0263
_diffrn_reflns_theta_min     2.83
_diffrn_reflns_theta_max     25.03
_diffrn_reflns_theta_full     25.03
_diffrn_measured_fraction_theta_max     0.976
_diffrn_measured_fraction_theta_full     0.976
_diffrn_reflns_limit_h_min     -14
_diffrn_reflns_limit_h_max     14
_diffrn_reflns_limit_k_min     -21
_diffrn_reflns_limit_k_max     21
_diffrn_reflns_limit_l_min     -8
_diffrn_reflns_limit_l_max     8
_diffrn_standards_number     0
_diffrn_standards_interval_count     .
_diffrn_standards_interval_time     .
_diffrn_standards_decay_%     ?
_refine_special_details
;
Refinement of <i>F</i>^2^ against ALL reflections. The weighted <i>R</i>-factor
<i>wR</i> and goodness of fit <i>S</i> are based on <i>F</i>^2^, conventional
<i>R</i>-factors <i>R</i> are based on <i>F</i>, with <i>F</i> set to zero for
negative <i>F</i>^2^. The threshold expression of <i>F</i>^2^ >
\s(<i>F</i>^2^) is used only for calculating <i>R</i>-factors(gt) <i>etc</i>.
and is not relevant to the choice of reflections for refinement.
<i>R</i>-factors based on <i>F</i>^2^ are statistically about twice as large
as those based on <i>F</i>, and <i>R</i>- factors based on ALL data will be
even larger.
;
_reflns_number_total     2808
_reflns_number_gt     1961
_reflns_threshold_expression     I>2\s(I)
_refine_ls_structure_factor_coef     Fsqd
_refine_ls_matrix_type     full
_refine_ls_R_factor_all     0.0765
_refine_ls_R_factor_gt     0.0487
_refine_ls_wR_factor_gt     0.1282
_refine_ls_wR_factor_ref     0.1739
_refine_ls_goodness_of_fit_ref     1.106
_refine_ls_restrained_S_all     1.106
_refine_ls_number_reflns     2808
_refine_ls_number_parameters     237
_refine_ls_number_restraints     0
_refine_ls_hydrogen_treatment     constr
_refine_ls_weighting_scheme     calc
_refine_ls_weighting_details
         'calc w=1/[\s^2^(Fo^2^)+(0.0679P)^2^+0.9448P] where P=(Fo^2^+2Fc^2^)/3'
_atom_sites_solution_hydrogens     geom
_atom_sites_solution_primary     direct
_atom_sites_solution_secondary     difmap
_refine_ls_shift/su_max     0.000
_refine_ls_shift/su_mean     0.000
_refine_diff_density_max     0.184
_refine_diff_density_min     -0.216
_refine_ls_extinction_method     'SHELXL97 (Sheldrick, 2008)'
_refine_ls_extinction_coef     0.013(2)
_refine_ls_extinction_expression
                                  'Fc^*^=kFc[1+0.001xFc^2^\l^3^/sin(2\q)]^-1/4^'
loop_
    _atom_type_symbol
    _atom_type_description
    _atom_type_scat_dispersion_real
    _atom_type_scat_dispersion_imag
    _atom_type_scat_source
    'C' 'C' 0.0033 0.0016
                         'International Tables Vol C Tables 4.2.6.8 and 6.1.1.4'
    'H' 'H' 0.0000 0.0000
                         'International Tables Vol C Tables 4.2.6.8 and 6.1.1.4'
    'N' 'N' 0.0061 0.0033
                         'International Tables Vol C Tables 4.2.6.8 and 6.1.1.4'
    'O' 'O' 0.0106 0.0060
                         'International Tables Vol C Tables 4.2.6.8 and 6.1.1.4'
_computing_data_collection     'APEX2 (Bruker, 2007)'
_computing_cell_refinement     'APEX2 (Bruker, 2007)'
_computing_data_reduction     'SAINT (Bruker, 2007)'
_computing_structure_solution     'SHELXS97 (Sheldrick, 2008)'
_computing_structure_refinement     'SHELXL97 (Sheldrick, 2008)'
_computing_molecular_graphics     'Mercury (Macrae <i>et al.</i>, 2008)'
_computing_publication_material     'SHELXL97 (Sheldrick, 2008)'
loop_
    _atom_site_type_symbol
    _atom_site_label
    _atom_site_fract_x
    _atom_site_fract_y
    _atom_site_fract_z
    _atom_site_U_iso_or_equiv
    _atom_site_adp_type
    _atom_site_calc_flag
    _atom_site_refinement_flags
    _atom_site_occupancy
    _atom_site_symmetry_multiplicity
    _atom_site_disorder_assembly
    _atom_site_disorder_group
    O O1 0.66429(15) 0.10807(11) 0.9056(3) 0.0724(6) Uani d . 1 1 . .
    O O2 0.49758(15) 0.11624(11) 0.7638(3) 0.0678(6) Uani d . 1 1 . .
    O O3 0.29471(18) -0.10623(12) 0.5275(3) 0.0855(7) Uani d . 1 1 . .
    O O4 -0.03437(19) -0.05325(16) 0.1499(3) 0.0870(7) Uani d . 1 1 . .
    O O5 -0.11189(19) 0.05489(17) 0.1563(4) 0.1005(9) Uani d . 1 1 . .
    O O6 0.0466(2) 0.24889(16) 0.5560(5) 0.1221(11) Uani d . 1 1 . .
    O O7 0.19530(19) 0.22737(13) 0.7234(4) 0.0908(8) Uani d . 1 1 . .
    N N1 0.40070(16) -0.01091(13) 0.6539(3) 0.0560(6) Uani d . 1 1 . .
    H H1 0.4020 0.0374 0.6654 0.067 Uiso calc R 1 1 . .
    N N2 -0.0365(2) 0.01221(19) 0.2005(3) 0.0721(7) Uani d . 1 1 . .
    N N3 0.1241(2) 0.20962(15) 0.6060(4) 0.0752(7) Uani d . 1 1 . .
    C C1 0.5738(2) 0.07809(15) 0.8276(3) 0.0540(6) Uani d . 1 1 . .
    C C2 0.57853(19) -0.00579(14) 0.8223(3) 0.0496(6) Uani d . 1 1 . .
    C C3 0.6705(2) -0.04275(16) 0.9032(4) 0.0585(7) Uani d . 1 1 . .
    H H3 0.7267 -0.0147 0.9634 0.070 Uiso calc R 1 1 . .
    C C4 0.6794(2) -0.12038(17) 0.8952(4) 0.0691(8) Uani d . 1 1 . .
    H H4 0.7408 -0.1446 0.9502 0.083 Uiso calc R 1 1 . .
    C C5 0.5968(3) -0.16112(17) 0.8055(5) 0.0763(9) Uani d . 1 1 . .
    H H5 0.6032 -0.2133 0.7988 0.092 Uiso calc R 1 1 . .
    C C6 0.5043(2) -0.12685(16) 0.7246(4) 0.0676(8) Uani d . 1 1 . .
    H H6 0.4491 -0.1559 0.6648 0.081 Uiso calc R 1 1 . .
    C C7 0.4936(2) -0.04870(15) 0.7326(3) 0.0524(6) Uani d . 1 1 . .
    C C8 0.3099(2) -0.03932(16) 0.5632(4) 0.0582(7) Uani d . 1 1 . .
    C C9 0.22294(19) 0.01719(15) 0.5044(3) 0.0518(6) Uani d . 1 1 . .
    C C10 0.1393(2) -0.00719(16) 0.3779(3) 0.0560(7) Uani d . 1 1 . .
    H H10 0.1405 -0.0555 0.3293 0.067 Uiso calc R 1 1 . .
    C C11 0.0544(2) 0.04096(18) 0.3248(3) 0.0588(7) Uani d . 1 1 . .
    C C12 0.0482(2) 0.11277(17) 0.3938(4) 0.0627(7) Uani d . 1 1 . .
    H H12 -0.0095 0.1446 0.3568 0.075 Uiso calc R 1 1 . .
    C C13 0.1312(2) 0.13480(15) 0.5197(4) 0.0587(7) Uani d . 1 1 . .
    C C14 0.2185(2) 0.08975(15) 0.5764(4) 0.0545(6) Uani d . 1 1 . .
    H H14 0.2736 0.1073 0.6611 0.065 Uiso calc R 1 1 . .
    C C15 0.6721(3) 0.19029(18) 0.9047(6) 0.0866(10) Uani d . 1 1 . .
    H H15A 0.6505 0.2096 0.7838 0.104 Uiso calc R 1 1 . .
    H H15B 0.6251 0.2119 0.9863 0.104 Uiso calc R 1 1 . .
    C C16 0.7843(3) 0.2102(2) 0.9632(9) 0.139(2) Uani d . 1 1 . .
    H H16A 0.7925 0.2640 0.9594 0.208 Uiso calc R 1 1 . .
    H H16B 0.8302 0.1870 0.8841 0.208 Uiso calc R 1 1 . .
    H H16C 0.8039 0.1926 1.0847 0.208 Uiso calc R 1 1 . .
loop_
    _atom_site_aniso_label
    _atom_site_aniso_U_11
    _atom_site_aniso_U_22
    _atom_site_aniso_U_33
    _atom_site_aniso_U_12
    _atom_site_aniso_U_13
    _atom_site_aniso_U_23
    O1 0.0586(11) 0.0578(12) 0.0953(15) -0.0026(9) -0.0149(10) -0.0026(10)
    O2 0.0540(11) 0.0594(11) 0.0863(14) 0.0043(9) -0.0075(10) 0.0016(10)
    O3 0.0770(14) 0.0613(13) 0.1109(18) -0.0009(11) -0.0198(13) -0.0172(12)
    O4 0.0805(15) 0.1026(19) 0.0738(15) -0.0281(14) -0.0077(11) -0.0029(13)
    O5 0.0623(14) 0.135(2) 0.0963(18) 0.0002(14) -0.0259(13) 0.0126(16)
    O6 0.0978(19) 0.101(2) 0.158(3) 0.0457(16) -0.0271(18) -0.0201(18)
    O7 0.0794(15) 0.0655(14) 0.122(2) -0.0015(11) -0.0130(14) -0.0100(13)
    N1 0.0480(12) 0.0551(12) 0.0622(14) 0.0009(9) -0.0043(10) 0.0008(10)
    N2 0.0546(15) 0.105(2) 0.0549(14) -0.0166(15) -0.0023(11) 0.0122(14)
    N3 0.0634(15) 0.0656(15) 0.093(2) 0.0088(13) -0.0045(14) 0.0049(14)
    C1 0.0465(14) 0.0586(15) 0.0560(15) 0.0011(12) 0.0016(11) 0.0001(12)
    C2 0.0458(13) 0.0576(15) 0.0452(13) 0.0029(11) 0.0045(10) 0.0006(11)
    C3 0.0506(15) 0.0693(17) 0.0544(15) 0.0061(12) 0.0004(11) 0.0038(12)
    C4 0.0638(17) 0.0657(18) 0.0753(19) 0.0196(14) -0.0021(15) 0.0069(15)
    C5 0.077(2) 0.0551(17) 0.094(2) 0.0141(15) -0.0024(17) -0.0024(16)
    C6 0.0644(17) 0.0556(16) 0.080(2) 0.0028(13) -0.0027(14) -0.0031(14)
    C7 0.0497(14) 0.0573(15) 0.0500(14) 0.0061(11) 0.0052(11) 0.0035(11)
    C8 0.0514(15) 0.0647(17) 0.0573(15) -0.0025(12) 0.0015(12) -0.0026(13)
    C9 0.0438(13) 0.0612(16) 0.0501(14) -0.0029(11) 0.0038(11) 0.0037(12)
    C10 0.0486(14) 0.0701(17) 0.0488(14) -0.0094(12) 0.0034(11) 0.0023(12)
    C11 0.0437(14) 0.085(2) 0.0463(14) -0.0120(13) 0.0009(11) 0.0105(13)
    C12 0.0464(14) 0.0742(19) 0.0664(17) 0.0013(13) 0.0016(12) 0.0177(15)
    C13 0.0488(14) 0.0588(16) 0.0682(17) -0.0017(12) 0.0053(12) 0.0104(13)
    C14 0.0458(13) 0.0598(15) 0.0565(15) -0.0060(11) -0.0001(11) 0.0051(12)
    C15 0.075(2) 0.0586(18) 0.121(3) -0.0012(16) -0.011(2) -0.0072(18)
    C16 0.086(3) 0.075(3) 0.243(6) -0.011(2) -0.036(3) -0.007(3)
_geom_special_details
;
All e.s.d.'s (except the e.s.d. in the dihedral angle between two l.s. planes)
are estimated using the full covariance matrix. The cell e.s.d.'s are taken
into account individually in the estimation of e.s.d.'s in distances, angles
and torsion angles; correlations between e.s.d.'s in cell parameters are only
used when they are defined by crystal symmetry. An approximate (isotropic)
treatment of cell e.s.d.'s is used for estimating e.s.d.'s involving l.s.
planes.
;
loop_
    _geom_bond_atom_site_label_1
    _geom_bond_atom_site_label_2
    _geom_bond_site_symmetry_2
    _geom_bond_distance
    _geom_bond_publ_flag
    O1 C1 . 1.319(3) ?
    O1 C15 . 1.460(4) ?
    O2 C1 . 1.217(3) ?
    O3 C8 . 1.225(3) ?
    O4 N2 . 1.221(4) ?
    O5 N2 . 1.221(4) ?
    O6 N3 . 1.214(3) ?
    O7 N3 . 1.212(3) ?
    N1 C8 . 1.346(3) ?
    N1 C7 . 1.405(3) ?
    N1 H1 . 0.8600 ?
    N2 C11 . 1.468(3) ?
    N3 C13 . 1.480(4) ?
    C1 C2 . 1.488(4) ?
    C2 C3 . 1.395(3) ?
    C2 C7 . 1.407(4) ?
    C3 C4 . 1.382(4) ?
    C3 H3 . 0.9300 ?
    C4 C5 . 1.366(4) ?
    C4 H4 . 0.9300 ?
    C5 C6 . 1.378(4) ?
    C5 H5 . 0.9300 ?
    C6 C7 . 1.393(4) ?
    C6 H6 . 0.9300 ?
    C8 C9 . 1.503(4) ?
    C9 C10 . 1.390(4) ?
    C9 C14 . 1.396(4) ?
    C10 C11 . 1.381(4) ?
    C10 H10 . 0.9300 ?
    C11 C12 . 1.378(4) ?
    C12 C13 . 1.370(4) ?
    C12 H12 . 0.9300 ?
    C13 C14 . 1.376(4) ?
    C14 H14 . 0.9300 ?
    C15 C16 . 1.458(5) ?
    C15 H15A . 0.9700 ?
    C15 H15B . 0.9700 ?
    C16 H16A . 0.9600 ?
    C16 H16B . 0.9600 ?
    C16 H16C . 0.9600 ?
loop_
    _geom_angle_atom_site_label_1
    _geom_angle_atom_site_label_2
    _geom_angle_atom_site_label_3
    _geom_angle_site_symmetry_1
    _geom_angle_site_symmetry_3
    _geom_angle
    _geom_angle_publ_flag
    C1 O1 C15 . . 117.0(2) ?
    C8 N1 C7 . . 129.4(2) ?
    C8 N1 H1 . . 115.3 ?
    C7 N1 H1 . . 115.3 ?
    O5 N2 O4 . . 123.3(3) ?
    O5 N2 C11 . . 117.9(3) ?
    O4 N2 C11 . . 118.7(3) ?
    O7 N3 O6 . . 124.2(3) ?
    O7 N3 C13 . . 118.0(2) ?
    O6 N3 C13 . . 117.8(3) ?
    O2 C1 O1 . . 122.5(2) ?
    O2 C1 C2 . . 125.2(2) ?
    O1 C1 C2 . . 112.3(2) ?
    C3 C2 C7 . . 119.1(2) ?
    C3 C2 C1 . . 119.4(2) ?
    C7 C2 C1 . . 121.5(2) ?
    C4 C3 C2 . . 121.0(3) ?
    C4 C3 H3 . . 119.5 ?
    C2 C3 H3 . . 119.5 ?
    C5 C4 C3 . . 119.2(3) ?
    C5 C4 H4 . . 120.4 ?
    C3 C4 H4 . . 120.4 ?
    C4 C5 C6 . . 121.7(3) ?
    C4 C5 H5 . . 119.2 ?
    C6 C5 H5 . . 119.2 ?
    C5 C6 C7 . . 119.9(3) ?
    C5 C6 H6 . . 120.0 ?
    C7 C6 H6 . . 120.0 ?
    C6 C7 C2 . . 119.1(2) ?
    C6 C7 N1 . . 122.3(2) ?
    C2 C7 N1 . . 118.6(2) ?
    O3 C8 N1 . . 124.8(3) ?
    O3 C8 C9 . . 119.6(2) ?
    N1 C8 C9 . . 115.6(2) ?
    C10 C9 C14 . . 119.1(2) ?
    C10 C9 C8 . . 116.7(2) ?
    C14 C9 C8 . . 124.1(2) ?
    C11 C10 C9 . . 119.4(3) ?
    C11 C10 H10 . . 120.3 ?
    C9 C10 H10 . . 120.3 ?
    C12 C11 C10 . . 122.6(2) ?
    C12 C11 N2 . . 118.8(3) ?
    C10 C11 N2 . . 118.4(3) ?
    C13 C12 C11 . . 116.6(3) ?
    C13 C12 H12 . . 121.7 ?
    C11 C12 H12 . . 121.7 ?
    C12 C13 C14 . . 123.5(3) ?
    C12 C13 N3 . . 118.2(2) ?
    C14 C13 N3 . . 118.2(2) ?
    C13 C14 C9 . . 118.8(2) ?
    C13 C14 H14 . . 120.6 ?
    C9 C14 H14 . . 120.6 ?
    C16 C15 O1 . . 107.6(3) ?
    C16 C15 H15A . . 110.2 ?
    O1 C15 H15A . . 110.2 ?
    C16 C15 H15B . . 110.2 ?
    O1 C15 H15B . . 110.2 ?
    H15A C15 H15B . . 108.5 ?
    C15 C16 H16A . . 109.5 ?
    C15 C16 H16B . . 109.5 ?
    H16A C16 H16B . . 109.5 ?
    C15 C16 H16C . . 109.5 ?
    H16A C16 H16C . . 109.5 ?
    H16B C16 H16C . . 109.5 ?
loop_
    _geom_hbond_atom_site_label_D
    _geom_hbond_atom_site_label_H
    _geom_hbond_atom_site_label_A
    _geom_hbond_site_symmetry_A
    _geom_hbond_distance_DH
    _geom_hbond_distance_HA
    _geom_hbond_distance_DA
    _geom_hbond_angle_DHA
    N1 H1 O2 . 0.86 1.92 2.641(3) 139.8
    C16 H16A O3 2_656 0.96 2.55 3.402(4) 148
_iucr_refine_instructions_details
;
TITL  SS-50_SohailSaeed_CollectedatPolyU_16-Nov-2011
CELL  0.71073 12.46620 17.72130 7.43520 90.000 96.658 90.000
ZERR  4 0.00040 0.00050 0.00020 0.000 0.002 0.000
LATT 1
SYMM    -X, .50+Y, .50-Z
SFAC C H N O
UNIT 64 52 12 28
SHEL 8.000000 0.8400
OMIT    10  15   0
OMIT    -4  15   1
OMIT     9  15   1
OMIT    -6  17   1
OMIT    -9  18   1
OMIT     3  18   1
OMIT    -3  16   2
OMIT     8  17   2
OMIT    -3  19   3
OMIT     3  20   4
OMIT     7  11   5
OMIT     4  17   5
OMIT   -10   6   6
OMIT     4  10   6
OMIT     5  10   6
OMIT    -4  11   6
OMIT     1  16   6
OMIT    -1  17   6
OMIT     4   3   7
OMIT     5  11   7
OMIT     5   2   8
OMIT    -4   4   8
OMIT    -8   5   8
OMIT    -1   9   8
OMIT     3   3   9
OMIT     0   5   1
OMIT    -6  13   2
L.S. 10
FMAP 2
PLAN -20
BOND $H
HTAB
HTAB N1 O2
TEMP 23.0
MPLA 4 N2 O4 O5 C11
MPLA 6 C9 > C14
MPLA 4 N3 O6 O7 C13
MPLA 5 C7 C8 C9 N1 O3
MPLA 6 C9 > C14
MPLA 6 C2 > C7
MPLA 6 C1 C2 C15 C16 O1 O2
ACTA
SIZE 0.260 0.300 0.520
LIST 4
WGHT    0.067900    0.944800
EXTI    0.012934
FVAR       0.13455
O1    4    0.664286    0.108066    0.905609    11.00000    0.05858    0.05780 =
         0.09529   -0.00258   -0.01495   -0.00261
O2    4    0.497576    0.116244    0.763767    11.00000    0.05403    0.05944 =
         0.08628    0.00162   -0.00753    0.00433
O3    4    0.294714   -0.106231    0.527505    11.00000    0.07700    0.06127 =
         0.11091   -0.01715   -0.01981   -0.00087
O4    4   -0.034374   -0.053245    0.149945    11.00000    0.08054    0.10264 =
         0.07381   -0.00285   -0.00767   -0.02810
O5    4   -0.111886    0.054892    0.156311    11.00000    0.06226    0.13472 =
         0.09627    0.01262   -0.02594    0.00024
O6    4    0.046562    0.248886    0.556035    11.00000    0.09777    0.10115 =
         0.15752   -0.02011   -0.02714    0.04571
O7    4    0.195297    0.227366    0.723352    11.00000    0.07943    0.06549 =
         0.12182   -0.00997   -0.01297   -0.00146
N1    3    0.400697   -0.010910    0.653904    11.00000    0.04805    0.05514 =
         0.06220    0.00076   -0.00426    0.00090
AFIX  43
H1    2    0.402036    0.037382    0.665364    11.00000   -1.20000
AFIX   0
N2    3   -0.036529    0.012208    0.200514    11.00000    0.05458    0.10467 =
         0.05491    0.01215   -0.00233   -0.01663
N3    3    0.124087    0.209622    0.606038    11.00000    0.06344    0.06558 =
         0.09339    0.00486   -0.00451    0.00885
C1    1    0.573808    0.078092    0.827567    11.00000    0.04646    0.05859 =
         0.05601    0.00006    0.00163    0.00106
C2    1    0.578530   -0.005793    0.822255    11.00000    0.04577    0.05761 =
         0.04523    0.00059    0.00454    0.00294
C3    1    0.670532   -0.042747    0.903183    11.00000    0.05058    0.06926 =
         0.05445    0.00379    0.00044    0.00606
AFIX  43
H3    2    0.726734   -0.014734    0.963377    11.00000   -1.20000
AFIX   0
C4    1    0.679355   -0.120380    0.895189    11.00000    0.06380    0.06570 =
         0.07533    0.00688   -0.00208    0.01960
AFIX  43
H4    2    0.740759   -0.144592    0.950233    11.00000   -1.20000
AFIX   0
C5    1    0.596837   -0.161122    0.805502    11.00000    0.07715    0.05508 =
         0.09377   -0.00243   -0.00239    0.01411
AFIX  43
H5    2    0.603228   -0.213306    0.798834    11.00000   -1.20000
AFIX   0
C6    1    0.504319   -0.126851    0.724617    11.00000    0.06440    0.05558 =
         0.08011   -0.00308   -0.00266    0.00283
AFIX  43
H6    2    0.449104   -0.155863    0.664805    11.00000   -1.20000
AFIX   0
C7    1    0.493606   -0.048698    0.732557    11.00000    0.04965    0.05728 =
         0.05001    0.00346    0.00516    0.00611
C8    1    0.309913   -0.039320    0.563236    11.00000    0.05141    0.06466 =
         0.05730   -0.00265    0.00151   -0.00246
C9    1    0.222945    0.017188    0.504376    11.00000    0.04383    0.06120 =
         0.05006    0.00365    0.00381   -0.00294
C10   1    0.139320   -0.007190    0.377868    11.00000    0.04862    0.07009 =
         0.04884    0.00231    0.00342   -0.00944
AFIX  43
H10   2    0.140526   -0.055510    0.329342    11.00000   -1.20000
AFIX   0
C11   1    0.054377    0.040962    0.324795    11.00000    0.04372    0.08534 =
         0.04630    0.01052    0.00093   -0.01197
C12   1    0.048154    0.112775    0.393829    11.00000    0.04642    0.07418 =
         0.06637    0.01772    0.00163    0.00126
AFIX  43
H12   2   -0.009471    0.144648    0.356841    11.00000   -1.20000
AFIX   0
C13   1    0.131197    0.134803    0.519726    11.00000    0.04878    0.05877 =
         0.06819    0.01043    0.00533   -0.00171
C14   1    0.218533    0.089747    0.576398    11.00000    0.04581    0.05980 =
         0.05651    0.00513   -0.00006   -0.00600
AFIX  43
H14   2    0.273615    0.107306    0.661127    11.00000   -1.20000
AFIX   0
C15   1    0.672118    0.190289    0.904656    11.00000    0.07506    0.05863 =
         0.12069   -0.00716   -0.01130   -0.00120
AFIX  23
H15A  2    0.650478    0.209621    0.783837    11.00000   -1.20000
H15B  2    0.625140    0.211898    0.986335    11.00000   -1.20000
AFIX   0
C16   1    0.784272    0.210151    0.963216    11.00000    0.08561    0.07470 =
         0.24252   -0.00692   -0.03602   -0.01081
AFIX 137
H16A  2    0.792535    0.263966    0.959384    11.00000   -1.50000
H16B  2    0.830234    0.186962    0.884075    11.00000   -1.50000
H16C  2    0.803870    0.192598    1.084735    11.00000   -1.50000
HKLF 4
REM   SS-50_SohailSaeed_CollectedatPolyU_16-Nov-2011
REM R1 =  0.0487 for   1961 Fo > 4sig(Fo)  and  0.0765 for all   2808 data
REM    237 parameters refined using      0 restraints
END
WGHT      0.0689      0.9247
REM Highest difference peak  0.184,  deepest hole -0.216,  1-sigma level  0.047
Q1    1   0.4348  0.0799  0.6624  11.00000  0.05    0.18
Q2    1   0.6439 -0.0193  0.8134  11.00000  0.05    0.18
Q3    1   0.5241 -0.0226  0.8126  11.00000  0.05    0.17
Q4    1   0.7023  0.0819  1.0023  11.00000  0.05    0.17
Q5    1   0.3349 -0.1247  0.6071  11.00000  0.05    0.17
Q6    1   0.0834  0.0170  0.3726  11.00000  0.05    0.16
Q7    1   0.7767  0.2787  0.9894  11.00000  0.05    0.16
Q8    1   0.4437 -0.0364  0.7042  11.00000  0.05    0.16
Q9    1   0.1251  0.2982  0.6618  11.00000  0.05    0.16
Q10   1   0.7127 -0.0145  1.0144  11.00000  0.05    0.15
Q11   1   0.5149  0.1034  0.7284  11.00000  0.05    0.15
Q12   1   0.3217 -0.1793  0.5673  11.00000  0.05    0.15
Q13   1   0.3376 -0.1768  0.6926  11.00000  0.05    0.15
Q14   1   0.2818 -0.0154  0.4890  11.00000  0.05    0.14
Q15   1   0.1785  0.1185  0.4801  11.00000  0.05    0.14
Q16   1   0.7206  0.0166  1.0056  11.00000  0.05    0.14
Q17   1  -0.1835  0.0145  0.0593  11.00000  0.05    0.14
Q18   1   0.3257  0.1023  0.5978  11.00000  0.05    0.14
Q19   1   0.3373 -0.0800  0.5031  11.00000  0.05    0.14
Q20   1   0.2272  0.0587  0.4944  11.00000  0.05    0.14
;
