# Supplementary material for: Ethyl 2-(3,5-dinitro­benzamido)­benzoate
Source: Acta Crystallogr Sect E Struct Rep Online. 2011 Dec 14;68(Pt 1):o129. doi: 10.1107/S1600536811053074 (PMC3254475; doi:10.1107/S1600536811053074)
Supplement: Supplementary file 2 [file e-68-0o129-Isup2.hkl]

# 
# h,k,l, Fc-squared, Fo-squared, sigma(Fo-squared) and status flag 
# 
data_I
_shelx_title '  SS-50_SohailSaeed_CollectedatPolyU_16-Nov-2011' 
_shelx_refln_list_code          4 
_shelx_F_calc_maximum      285.81 
_exptl_crystal_F_000       744.00 
_reflns_d_resolution_high  0.8400 
 
loop_ 
 _symmetry_equiv_pos_as_xyz 
 'x, y, z' 
 '-x, y+1/2, -z+1/2' 
 '-x, -y, -z' 
 'x, -y-1/2, z-1/2' 
 
_cell_length_a    12.4662 
_cell_length_b    17.7213 
_cell_length_c     7.4352 
_cell_angle_alpha  90.000 
_cell_angle_beta   96.658 
_cell_angle_gamma  90.000 
 
_shelx_F_squared_multiplier     1.000 
 
loop_ 
 _refln_index_h 
 _refln_index_k 
 _refln_index_l 
 _refln_F_squared_calc 
 _refln_F_squared_meas 
 _refln_F_squared_sigma 
 _refln_observed_status 
   2   0   0     1264.88     1195.04     25.12 o 
   3   0   0      586.39      507.79     11.04 o 
   4   0   0       63.12      105.31      2.93 o 
   5   0   0      863.31      802.03     22.38 o 
   6   0   0     1300.48     1166.60     35.13 o 
   7   0   0      360.01      342.28     14.70 o 
   8   0   0      138.14      135.72      5.27 o 
   9   0   0       11.56       10.28      1.26 o 
  10   0   0      207.70      219.86      6.06 o 
  11   0   0     3320.02     3348.39    143.52 o 
  12   0   0       12.50       11.98      2.07 o 
  13   0   0      282.82      297.98     10.20 o 
  14   0   0        9.66       12.86      3.05 o 
   2   1   0     7964.90     7621.21    112.89 o 
   3   1   0     2974.53     2817.02     43.99 o 
   4   1   0       72.07       73.71      1.56 o 
   5   1   0      658.40      633.38     11.24 o 
   6   1   0      861.21      845.75     16.10 o 
   7   1   0        8.00        6.16      0.98 o 
   8   1   0      228.31      220.46      5.00 o 
   9   1   0       89.78      103.83      3.04 o 
  10   1   0        6.67        9.64      1.19 o 
  11   1   0       47.89       56.31      3.08 o 
  12   1   0       18.59       16.41      2.16 o 
  13   1   0       16.74       18.79      2.33 o 
  14   1   0       29.42       23.02      2.60 o 
   1   2   0      891.44      838.80     13.88 o 
   2   2   0     3793.21     3615.71     48.33 o 
   3   2   0     1804.08     1650.79     23.43 o 
   4   2   0       35.17       21.26      0.80 o 
   5   2   0      333.30      348.40      6.43 o 
   6   2   0      134.47      136.99      2.94 o 
   7   2   0      243.69      217.52      4.41 o 
   8   2   0        0.07       -0.29      0.52 o 
   9   2   0        9.79        9.50      0.99 o 
  10   2   0        0.95       -0.19      0.47 o 
  11   2   0      545.03      550.07     11.81 o 
  12   2   0        8.83       10.18      1.68 o 
  13   2   0        5.42        1.46      1.81 o 
  14   2   0        2.19       -0.67      2.00 o 
   1   3   0      538.63      557.13      9.32 o 
   2   3   0        8.32       11.49      0.63 o 
   3   3   0     1264.38     1173.03     16.99 o 
   4   3   0        0.22        1.48      0.39 o 
   5   3   0      671.49      644.49      9.44 o 
   6   3   0     1789.61     1751.59     24.64 o 
   7   3   0       48.10       50.75      1.70 o 
   8   3   0       49.89       52.40      1.75 o 
   9   3   0      172.91      169.08      3.65 o 
  10   3   0        9.44       11.06      1.26 o 
  11   3   0        8.90       10.09      1.56 o 
  12   3   0       94.52       97.34      3.69 o 
  13   3   0        5.90        6.04      1.87 o 
  14   3   0        0.30       -1.85      2.65 o 
   0   4   0     1432.35     1268.96     22.80 o 
   1   4   0     9055.14     8918.62    116.58 o 
   2   4   0        7.26        4.48      0.41 o 
   3   4   0       47.03       49.97      1.26 o 
   4   4   0      689.90      658.53      9.12 o 
   5   4   0     5288.78     5487.44     76.96 o 
   6   4   0     1557.18     1638.40     22.47 o 
   7   4   0       52.46       48.26      1.69 o 
   8   4   0      153.76      166.18      3.67 o 
   9   4   0        1.28        0.12      0.52 o 
  10   4   0       31.37       31.32      1.93 o 
  11   4   0       10.37        8.63      1.38 o 
  12   4   0       53.40       61.99      3.31 o 
  13   4   0        3.40        0.48      0.52 o 
  14   4   0        9.30       13.45      3.99 o 
   1   5   0        0.06       -0.24      0.24 o 
   2   5   0      402.26      374.06      5.37 o 
   3   5   0      556.81      479.98      7.50 o 
   4   5   0      710.97      714.93     10.91 o 
   5   5   0      729.67      712.47     10.86 o 
   6   5   0     2362.27     2342.30     33.26 o 
   7   5   0     1123.31     1145.88     17.54 o 
   8   5   0        9.76       12.39      1.04 o 
   9   5   0        6.72        8.37      1.47 o 
  10   5   0        0.24        0.46      0.47 o 
  11   5   0       40.28       40.65      2.25 o 
  12   5   0       10.37       11.79      1.84 o 
  13   5   0       11.09        7.57      1.88 o 
  14   5   0        0.00        1.35      2.01 o 
   0   6   0      498.75      478.34      9.61 o 
   1   6   0      716.77      766.94      9.85 o 
   2   6   0       70.40       69.80      2.06 o 
   3   6   0       15.18       19.65      0.82 o 
   4   6   0     1397.55     1468.18     23.25 o 
   5   6   0      535.67      543.47      9.56 o 
   6   6   0      344.06      352.41      6.13 o 
   7   6   0      402.10      468.14      8.64 o 
   8   6   0      162.87      177.22      3.70 o 
   9   6   0       11.76       10.86      1.09 o 
  10   6   0        0.10       -0.22      0.75 o 
  11   6   0       32.70       28.77      3.09 o 
  12   6   0        7.15        5.34      1.60 o 
  13   6   0       17.32       12.85      2.31 o 
  14   6   0        2.27        3.74      2.63 o 
   1   7   0       91.03       99.90      2.04 o 
   2   7   0     1989.23     1901.99     27.44 o 
   3   7   0       75.40       83.71      1.83 o 
   4   7   0       60.25       53.54      1.58 o 
   5   7   0        8.79        7.06      0.78 o 
   6   7   0       11.39        6.71      0.74 o 
   7   7   0       51.04       56.24      1.96 o 
   8   7   0        0.22        0.70      0.45 o 
   9   7   0       11.32        8.72      1.20 o 
  10   7   0        0.93        0.09      0.50 o 
  11   7   0       95.76       83.35      3.97 o 
  12   7   0       25.13       25.09      2.74 o 
  13   7   0        0.02       -0.24      1.02 o 
   0   8   0     3748.03     3841.22     68.45 o 
   1   8   0      222.80      228.84      3.78 o 
   2   8   0      130.52      158.00      2.92 o 
   3   8   0       19.54       29.82      1.13 o 
   4   8   0      213.93      210.12      3.90 o 
   5   8   0        2.51        1.17      0.54 o 
   6   8   0       85.62       60.97      1.81 o 
   7   8   0       14.03       17.52      1.10 o 
   8   8   0        5.20        6.21      1.03 o 
   9   8   0      239.09      264.19      7.23 o 
  10   8   0        0.00       -0.66      0.66 o 
  11   8   0      149.02      143.67      7.96 o 
  12   8   0        0.11       -0.62      0.86 o 
  13   8   0        1.91        0.43      1.07 o 
   1   9   0     1017.57     1140.65     16.69 o 
   2   9   0       84.56       77.78      1.96 o 
   3   9   0       79.53       79.37      1.96 o 
   4   9   0      119.77      126.12      2.66 o 
   5   9   0       41.73       41.22      1.62 o 
   6   9   0       46.12       44.01      2.11 o 
   7   9   0      167.05      170.24      3.57 o 
   8   9   0       13.12       13.44      1.29 o 
   9   9   0       12.33       13.98      2.32 o 
  10   9   0       35.62       36.65      2.54 o 
  11   9   0       65.58       66.90      3.58 o 
  12   9   0        0.24        0.67      0.52 o 
  13   9   0        2.29        1.97      1.67 o 
   0  10   0      720.96      908.14     18.00 o 
   1  10   0      583.78      605.41      9.68 o 
   2  10   0     1110.25     1229.80     19.87 o 
   3  10   0        0.21        0.04      0.51 o 
   4  10   0       17.15       18.55      1.10 o 
   5  10   0       43.66       46.67      1.77 o 
   6  10   0        4.70        4.17      0.77 o 
   7  10   0       35.37       40.86      1.67 o 
   8  10   0        1.33       -0.78      0.78 o 
   9  10   0       81.43       72.20      3.09 o 
  10  10   0        9.78        6.72      1.71 o 
  11  10   0       15.80       17.14      2.14 o 
  12  10   0        0.00       -1.09      1.16 o 
   1  11   0      184.08      195.47      3.62 o 
   2  11   0      437.68      498.07      8.18 o 
   3  11   0       18.08       23.20      1.07 o 
   4  11   0      224.69      234.87      4.90 o 
   5  11   0       23.92       18.51      1.29 o 
   6  11   0      174.90      195.41      4.34 o 
   7  11   0       54.77       46.82      3.02 o 
   8  11   0       83.66       78.94      3.09 o 
   9  11   0        0.18       -0.52      1.06 o 
  10  11   0        1.52        0.23      0.57 o 
  11  11   0        2.11        0.61      0.67 o 
  12  11   0        0.15        1.27      1.21 o 
   0  12   0      800.31      882.58     17.77 o 
   1  12   0        0.68       -0.46      0.46 o 
   2  12   0        1.29        0.83      0.56 o 
   3  12   0        9.68        9.73      0.93 o 
   4  12   0       76.41       97.69      2.54 o 
   5  12   0     1634.72     1645.05     27.99 o 
   6  12   0      923.76     1003.91     19.29 o 
   7  12   0      286.85      283.42      8.90 o 
   8  12   0       17.75       28.46      2.74 o 
   9  12   0        1.83        0.96      1.05 o 
  10  12   0        5.78        7.81      1.73 o 
  11  12   0       28.47       34.50      2.81 o 
  12  12   0        0.04        0.55      0.87 o 
   1  13   0       51.17       57.26      1.60 o 
   2  13   0       12.91       17.08      1.21 o 
   3  13   0       99.72      109.98      2.83 o 
   4  13   0      183.48      198.89      4.26 o 
   5  13   0      271.92      304.15      7.04 o 
   6  13   0      109.84      117.30      4.20 o 
   7  13   0       23.26       26.08      2.57 o 
   8  13   0       86.70      101.07      4.32 o 
   9  13   0       28.04       28.35      4.57 o 
  10  13   0        4.05        4.01      1.62 o 
  11  13   0        0.08        0.64      0.91 o 
   0  14   0       77.18       87.75      3.19 o 
   1  14   0       42.34       46.58      1.70 o 
   2  14   0        6.48        2.86      1.00 o 
   3  14   0      618.05      705.81     12.88 o 
   4  14   0      172.42      188.06      5.00 o 
   5  14   0      487.74      491.45     18.53 o 
   7  14   0      162.17      177.48      6.68 o 
   8  14   0      145.59      187.85      6.83 o 
   9  14   0       41.30       44.57      4.19 o 
  10  14   0        1.05        0.67      1.46 o 
  11  14   0        6.37        7.36      2.77 o 
   1  15   0       67.34       73.24      3.39 o 
   2  15   0        0.57       -0.07      1.20 o 
   3  15   0      183.16      197.42      6.75 o 
   4  15   0       32.58       42.20      3.23 o 
   5  15   0       96.90      108.63      7.15 o 
   7  15   0       41.30       41.47      5.30 o 
   8  15   0      102.04      120.40      8.36 o 
   9  15   0        5.83        0.30      1.66 o 
   0  16   0       41.32       32.57      3.68 o 
   1  16   0       15.73        8.97      1.57 o 
   2  16   0      241.51      261.78      8.86 o 
   3  16   0        0.05       -0.44      0.64 o 
   4  16   0        0.25       -0.62      0.62 o 
   6  16   0       39.28       42.20      5.01 o 
   7  16   0        2.58        4.22      3.17 o 
   8  16   0       16.45       23.39      4.49 o 
   9  16   0        6.82       16.57      7.18 o 
   1  17   0        0.18       -0.45      0.88 o 
   2  17   0        1.23        0.21      0.82 o 
   4  17   0       24.81       19.89      5.52 o 
   5  17   0        0.87       -0.39      0.39 o 
   6  17   0       38.83       51.38      9.94 o 
   7  17   0        0.01       -0.22      1.66 o 
   8  17   0       28.47       28.72      8.29 o 
   1  18   0       24.68       33.70      4.97 o 
   2  18   0        9.59       -0.35      0.35 o 
   3  18   0        1.00        0.18      0.69 o 
   4  18   0        1.53        0.95      1.14 o 
   5  18   0        2.41        0.00      0.55 o 
   6  18   0       13.84        9.94      6.08 o 
   7  18   0        0.20       -0.22      1.66 o 
   1  19   0        0.93       -0.28      0.28 o 
   2  19   0        6.51       -0.18      0.43 o 
   3  19   0       17.17        0.37      0.69 o 
   4  19   0        1.48        1.52      1.27 o 
   5  19   0        0.21       -0.55      0.55 o 
   6  19   0        3.50        0.00      0.83 o 
   0  20   0       10.28        0.00      0.39 o 
   1  20   0        1.68       -0.18      0.43 o 
   2  20   0        0.00       -0.32      0.32 o 
   3  20   0       25.81        0.44      0.76 o 
   4  20   0        4.43       -0.37      0.55 o 
   1  21   0       18.77        0.00      0.45 o 
 -14   1   1       97.52      103.82      7.22 o 
 -13   1   1      188.52      187.88      5.71 o 
 -12   1   1      135.11      122.91      3.75 o 
 -11   1   1      156.95      156.23      4.24 o 
 -10   1   1        1.02        1.27      0.71 o 
  -9   1   1        1.03        1.09      0.57 o 
  -8   1   1      135.86      134.55      3.10 o 
  -7   1   1       12.60       14.85      0.91 o 
  -6   1   1       14.15       17.65      1.02 o 
  -5   1   1      431.46      440.63      6.96 o 
  -4   1   1      723.19      764.43     11.51 o 
  -3   1   1     3197.17     3233.01     41.37 o 
  -2   1   1      207.04      174.32      2.56 o 
  -1   1   1      403.05      359.39      5.98 o 
   0   1   1      992.96      963.18     14.78 o 
   1   1   1     1827.02     1696.47     24.84 o 
   2   1   1     8023.65     7485.85     93.29 o 
   3   1   1     1513.84     1377.50     19.76 o 
   4   1   1      113.10      122.81      2.53 o 
   5   1   1      237.86      193.95      5.86 o 
   6   1   1      665.43      589.26     33.25 o 
   7   1   1      225.36      223.56      5.18 o 
   8   1   1       18.64       15.63      1.29 o 
   9   1   1      550.61      492.67     11.72 o 
  10   1   1       80.06       75.26      2.98 o 
  11   1   1     1010.57     1030.83     20.56 o 
  12   1   1      263.21      287.99      9.82 o 
  13   1   1       30.53       39.91      3.10 o 
  14   1   1        4.77       10.82      2.20 o 
 -14   2   1       99.71      115.22      7.61 o 
 -13   2   1       22.51       13.87      1.66 o 
 -12   2   1        3.47        3.02      1.24 o 
 -11   2   1       31.59       30.25      1.79 o 
 -10   2   1      209.35      230.18      5.54 o 
  -9   2   1        1.87        0.84      0.46 o 
  -8   2   1      404.11      394.77      6.99 o 
  -7   2   1       61.82       78.55      2.07 o 
  -6   2   1       26.14       26.68      1.16 o 
  -5   2   1      478.72      458.97      7.16 o 
  -4   2   1     1018.64      994.31     13.98 o 
  -3   2   1     2517.62     2507.59     34.69 o 
  -2   2   1     7603.11     7220.70     91.07 o 
  -1   2   1     1140.64     1056.86     14.99 o 
   0   2   1       79.11       66.23      1.36 o 
   1   2   1      944.94      816.66     11.38 o 
   2   2   1     1401.78     1357.47     18.30 o 
   3   2   1      161.71      154.30      2.63 o 
   4   2   1      248.28      215.90      3.61 o 
   5   2   1       44.91       48.60      1.62 o 
   6   2   1     1019.66      928.79     27.17 o 
   7   2   1      139.87      104.92      2.43 o 
   8   2   1      283.54      263.42      5.01 o 
   9   2   1      481.78      450.88      8.99 o 
  10   2   1      103.96       97.16      3.10 o 
  11   2   1        0.38       -0.34      0.44 o 
  12   2   1        9.89       13.25      1.85 o 
  13   2   1       53.50       48.94      3.04 o 
  14   2   1        1.60        4.21      2.00 o 
 -14   3   1        1.85       -0.05      1.86 o 
 -13   3   1      280.08      304.45      8.44 o 
 -12   3   1        4.67        5.67      1.59 o 
 -11   3   1        8.84        6.13      1.35 o 
 -10   3   1       26.93       23.04      1.57 o 
  -9   3   1       26.52       21.60      1.50 o 
  -8   3   1        0.06        1.22      0.63 o 
  -7   3   1      211.62      202.94      4.33 o 
  -6   3   1      779.25      748.51     13.71 o 
  -5   3   1      698.11      635.76      9.73 o 
  -4   3   1      953.72      838.25     21.86 o 
  -3   3   1     1264.21     1123.42     16.29 o 
  -2   3   1     9436.45     8891.45    116.25 o 
  -1   3   1     1097.84     1043.04     14.80 o 
   0   3   1      662.27      616.89     11.05 o 
   1   3   1     4207.75     3969.09     48.90 o 
   2   3   1       51.82       58.32      1.33 o 
   3   3   1      244.15      224.94      3.81 o 
   4   3   1     1078.08      954.26     12.98 o 
   5   3   1       69.26       75.14      1.89 o 
   6   3   1      323.00      294.40      7.56 o 
   7   3   1      504.15      491.28      8.48 o 
   8   3   1      150.77      154.36      3.55 o 
   9   3   1        2.53        0.62      0.46 o 
  10   3   1        1.64        0.03      0.50 o 
  11   3   1      197.06      204.12      5.35 o 
  12   3   1       58.12       66.83      3.65 o 
  13   3   1        0.00        0.51      0.70 o 
  14   3   1        0.16       -0.95      1.62 o 
 -14   4   1       12.49       14.49      2.67 o 
 -13   4   1       36.21       37.54      3.02 o 
 -12   4   1        2.51        0.27      0.62 o 
 -11   4   1       65.23       65.63      3.04 o 
 -10   4   1        0.30        0.07      0.68 o 
  -9   4   1        0.03        0.17      0.45 o 
  -8   4   1       51.36       58.32      1.83 o 
  -7   4   1      967.45      988.04     16.81 o 
  -6   4   1      994.20     1031.72     20.56 o 
  -5   4   1      197.71      182.34      3.99 o 
  -4   4   1     1598.28     1489.95     22.66 o 
  -3   4   1        8.19        7.91      0.45 o 
  -2   4   1        1.49       -0.26      0.26 o 
  -1   4   1      133.99      141.10      2.43 o 
   0   4   1     1978.77     1983.35     30.00 o 
   1   4   1     4433.58     4414.56     61.62 o 
   2   4   1      898.76      920.43     13.70 o 
   3   4   1      725.58      693.56     10.57 o 
   4   4   1      204.06      235.27      4.64 o 
   5   4   1     3410.88     3782.27     60.94 o 
   6   4   1        4.42        5.87      0.74 o 
   7   4   1       24.27       15.75      0.99 o 
   8   4   1       54.29       61.07      2.40 o 
   9   4   1        2.84        1.04      0.61 o 
  10   4   1       77.73       81.31      2.92 o 
  11   4   1        1.56        0.84      0.78 o 
  12   4   1       30.16       29.66      2.77 o 
  13   4   1        0.01       -0.49      0.49 o 
  14   4   1        8.96        5.17      2.43 o 
 -14   5   1        7.90       12.24      2.58 o 
 -13   5   1       18.16       20.99      2.22 o 
 -12   5   1       45.51       48.25      2.93 o 
 -11   5   1        2.70        2.05      1.22 o 
 -10   5   1        2.72        4.20      1.15 o 
  -9   5   1       80.41       88.48      2.68 o 
  -8   5   1      248.26      243.19      4.96 o 
  -7   5   1      259.45      236.59      4.73 o 
  -6   5   1      636.91      638.49     11.96 o 
  -5   5   1        5.94        2.61      0.97 o 
  -4   5   1      501.60      441.07      7.43 o 
  -3   5   1       53.11       45.88      1.14 o 
  -2   5   1      169.82      161.07      2.74 o 
  -1   5   1       19.95       15.14      0.53 o 
   1   5   1      424.27      327.58      4.97 o 
   2   5   1      123.01      127.52      2.65 o 
   3   5   1      664.99      561.33     10.27 o 
   4   5   1     1836.88     1825.96     27.09 o 
   5   5   1       12.56        8.53      0.74 o 
   6   5   1       51.08       58.09      3.10 o 
   7   5   1       54.86       75.88      3.24 o 
   8   5   1       40.50       45.48      2.22 o 
   9   5   1       71.22       73.88      2.86 o 
  10   5   1       15.62       14.94      1.39 o 
  11   5   1       21.91       21.19      1.85 o 
  12   5   1        9.11        8.85      1.63 o 
  13   5   1        3.39        0.74      0.79 o 
  14   5   1        0.03        1.42      2.11 o 
 -14   6   1       13.16       10.30      2.45 o 
 -13   6   1       16.60       21.05      2.26 o 
 -12   6   1       59.24       69.28      3.55 o 
 -11   6   1        0.23        0.58      0.50 o 
 -10   6   1        5.41        6.74      1.20 o 
  -9   6   1       96.13       97.46      3.02 o 
  -8   6   1        1.59        0.98      0.49 o 
  -7   6   1      607.42      666.28     11.79 o 
  -6   6   1        8.79        2.41      0.89 o 
  -5   6   1      377.25      333.45      6.20 o 
  -4   6   1      115.45      127.84      2.96 o 
  -3   6   1      508.23      501.91      8.86 o 
  -2   6   1     1494.53     1551.01     22.27 o 
  -1   6   1      235.02      230.68      3.62 o 
   0   6   1       19.59       26.58      0.70 o 
   1   6   1     2393.80     2550.81     33.53 o 
   2   6   1      107.95      118.79      2.16 o 
   3   6   1      272.93      296.39      5.74 o 
   4   6   1      217.30      225.92      4.64 o 
   5   6   1     1282.05     1404.47     23.46 o 
   6   6   1       28.61       18.66      1.03 o 
   7   6   1        0.37        0.04      0.33 o 
   8   6   1      194.73      182.73      4.61 o 
   9   6   1        0.79        1.06      0.50 o 
  10   6   1       11.85       15.07      1.32 o 
  11   6   1      129.96      128.58      4.05 o 
  12   6   1       13.78       14.05      1.96 o 
  13   6   1        0.16        0.04      0.52 o 
 -13   7   1        4.14        5.25      1.67 o 
 -12   7   1        0.62        0.67      0.74 o 
 -11   7   1       81.78       82.36      3.33 o 
 -10   7   1       16.39       21.23      1.74 o 
  -9   7   1        1.86        0.11      0.65 o 
  -8   7   1      103.95      115.95      3.60 o 
  -7   7   1        4.52        4.47      0.86 o 
  -6   7   1       27.86       36.33      1.43 o 
  -5   7   1      195.10      178.83      3.32 o 
  -4   7   1        1.21       -0.37      0.37 o 
  -3   7   1       76.99       86.99      1.98 o 
  -2   7   1     1019.94     1005.69     13.97 o 
  -1   7   1      316.55      306.96      4.50 o 
   0   7   1      889.30      918.62     11.46 o 
   1   7   1     1074.21     1012.78     13.51 o 
   2   7   1     1019.25     1030.22     14.35 o 
   3   7   1       70.57       74.12      1.81 o 
   4   7   1      395.81      481.55      9.06 o 
   5   7   1       21.20       17.98      1.64 o 
   6   7   1      121.53      135.15      3.15 o 
   7   7   1        5.54        4.20      0.83 o 
   8   7   1        2.13        2.22      1.02 o 
   9   7   1       19.30       18.79      1.38 o 
  10   7   1        1.20       -0.48      0.54 o 
  11   7   1        0.33        3.34      1.31 o 
  12   7   1        1.19        0.22      1.75 o 
  13   7   1        0.37       -0.44      0.72 o 
 -13   8   1       67.41       73.58      3.97 o 
 -12   8   1       21.19       23.84      2.34 o 
 -11   8   1       54.55       51.23      2.80 o 
 -10   8   1        3.13        0.56      0.71 o 
  -9   8   1        3.92        2.83      1.12 o 
  -8   8   1        1.98        5.56      1.24 o 
  -7   8   1      262.94      248.14      6.14 o 
  -6   8   1       22.60       29.58      1.22 o 
  -5   8   1      183.89      176.06      3.63 o 
  -4   8   1        8.54        9.62      0.75 o 
  -3   8   1      334.42      355.48      6.40 o 
  -2   8   1      435.38      495.61      7.11 o 
  -1   8   1     2748.78     2899.23     43.12 o 
   0   8   1     6658.60     7221.41     93.47 o 
   1   8   1       70.49       58.52      2.69 o 
   2   8   1       55.39       63.12      1.59 o 
   3   8   1        5.20        1.76      0.49 o 
   4   8   1       27.62       21.13      1.13 o 
   5   8   1        1.78       -0.26      0.40 o 
   6   8   1      205.86      210.99      4.69 o 
   7   8   1        3.00        4.10      0.95 o 
   8   8   1       46.63       46.57      2.08 o 
   9   8   1        2.04        5.42      1.21 o 
  10   8   1      373.64      356.78     11.84 o 
  11   8   1      103.48       99.21      4.48 o 
  12   8   1        5.50        4.35      1.67 o 
  13   8   1        7.15       10.42      2.41 o 
 -13   9   1        0.29        0.38      1.59 o 
 -12   9   1       37.21       38.78      2.90 o 
 -11   9   1        0.55        0.24      0.52 o 
 -10   9   1        3.94        5.28      1.38 o 
  -9   9   1       55.49       65.00      2.66 o 
  -8   9   1      187.06      204.07      5.47 o 
  -7   9   1       39.15       40.65      2.18 o 
  -6   9   1       47.58       53.36      2.09 o 
  -5   9   1       17.58       16.15      0.93 o 
  -4   9   1      415.54      407.12      7.44 o 
  -3   9   1      234.60      256.96      5.15 o 
  -2   9   1        0.57        0.63      0.37 o 
  -1   9   1      765.24      799.79     12.97 o 
   0   9   1      903.05      960.66     13.33 o 
   1   9   1      268.72      320.95      5.65 o 
   2   9   1        5.16        2.57      0.55 o 
   3   9   1        2.98        3.10      0.63 o 
   4   9   1      217.24      188.93      3.59 o 
   5   9   1        2.64        2.43      0.79 o 
   6   9   1      400.72      406.41      8.21 o 
   7   9   1      227.35      217.73      4.93 o 
   8   9   1        4.31       -0.03      0.36 o 
   9   9   1        6.26        3.48      1.17 o 
  10   9   1       29.87       33.74      2.62 o 
  11   9   1       46.37       42.14      2.94 o 
  12   9   1       45.36       38.68      3.20 o 
  13   9   1        0.79        7.49      2.39 o 
 -13  10   1       12.77       10.26      2.09 o 
 -12  10   1        6.40        9.02      2.38 o 
 -11  10   1        7.64        1.51      1.32 o 
 -10  10   1        1.89        2.23      1.38 o 
  -9  10   1      102.88      109.88      3.83 o 
  -8  10   1      101.60      121.49      4.13 o 
  -7  10   1        0.45        0.41      0.48 o 
  -6  10   1        9.14        9.45      1.22 o 
  -5  10   1       10.47       14.14      0.99 o 
  -4  10   1       11.18       14.63      0.91 o 
  -3  10   1      847.61      889.36     14.73 o 
  -2  10   1     1428.33     1513.70     24.35 o 
  -1  10   1       81.17      103.32      2.40 o 
   0  10   1       55.77       75.27      2.45 o 
   1  10   1        4.43        3.54      0.48 o 
   2  10   1      123.20      130.02      2.95 o 
   3  10   1      439.46      450.48      8.36 o 
   4  10   1      123.85      106.18      2.44 o 
   5  10   1       19.49       21.95      1.45 o 
   6  10   1      340.58      346.65      7.76 o 
   7  10   1       57.79       49.43      2.34 o 
   8  10   1       51.51       56.75      2.66 o 
   9  10   1      143.99      119.96      5.39 o 
  10  10   1       18.92       29.08      2.52 o 
  11  10   1       53.98       54.83      3.29 o 
  12  10   1        0.03       -0.48      0.86 o 
 -12  11   1       14.30       17.40      2.19 o 
 -11  11   1        0.20       -0.22      0.83 o 
 -10  11   1       10.34        9.69      1.58 o 
  -9  11   1       17.38       15.40      1.89 o 
  -8  11   1        0.02        1.50      1.12 o 
  -7  11   1      102.92       98.64      3.39 o 
  -6  11   1        3.38        2.27      1.16 o 
  -5  11   1       58.74       67.84      2.55 o 
  -4  11   1      267.55      279.81      5.51 o 
  -3  11   1       55.96       61.37      1.69 o 
  -2  11   1      293.60      300.47      5.48 o 
  -1  11   1      112.91      118.28      2.62 o 
   0  11   1        2.68       -0.12      0.38 o 
   1  11   1      246.20      250.60      4.27 o 
   2  11   1        8.64        7.02      0.79 o 
   3  11   1       26.24       26.46      1.33 o 
   4  11   1       24.92       26.62      1.20 o 
   5  11   1        0.71        0.15      0.60 o 
   6  11   1      211.38      231.73      5.37 o 
   7  11   1       35.21       27.90      2.10 o 
   8  11   1       14.34       16.48      2.10 o 
   9  11   1        3.12        1.10      1.65 o 
  10  11   1       30.92       30.84      2.56 o 
  11  11   1        0.02        0.87      0.62 o 
  12  11   1        5.46        2.36      1.75 o 
 -12  12   1       16.38       26.58      4.33 o 
 -11  12   1        9.97       14.03      3.33 o 
 -10  12   1        1.32        0.57      0.72 o 
  -9  12   1        0.00       -0.35      0.99 o 
  -8  12   1      435.81      484.39     11.12 o 
  -7  12   1      186.64      199.54      6.09 o 
  -6  12   1       45.07       45.82      3.59 o 
  -5  12   1      451.48      479.84     11.65 o 
  -4  12   1       42.22       35.51      2.18 o 
  -3  12   1       10.69       15.47      1.03 o 
  -2  12   1        3.82        3.44      0.81 o 
  -1  12   1      248.09      284.26      5.07 o 
   0  12   1       15.97       14.91      0.92 o 
   1  12   1      230.89      222.56      3.88 o 
   2  12   1        4.00        3.12      0.67 o 
   3  12   1       51.87       63.67      2.04 o 
   4  12   1        7.80        5.42      1.07 o 
   5  12   1      252.15      280.70      6.19 o 
   6  12   1      635.08      684.15     15.81 o 
   7  12   1        1.09        0.20      0.31 o 
   8  12   1        3.86        1.81      1.57 o 
   9  12   1       24.48       26.10      2.61 o 
  10  12   1       10.81        8.06      2.22 o 
  11  12   1       19.67       22.38      2.40 o 
 -11  13   1        0.93        0.90      1.51 o 
 -10  13   1        3.24        0.72      0.99 o 
  -9  13   1       95.57      109.03      5.18 o 
  -8  13   1        4.77        3.44      1.74 o 
  -7  13   1       26.53       27.85      2.92 o 
  -6  13   1      471.01      317.63     16.60 o 
  -5  13   1        6.02        5.40      1.94 o 
  -4  13   1       25.61       26.72      1.94 o 
  -3  13   1       44.94       54.04      2.54 o 
  -2  13   1       19.98       28.19      1.58 o 
  -1  13   1       30.83       32.79      1.54 o 
   0  13   1       22.19       35.68      1.47 o 
   1  13   1       90.65       97.53      2.48 o 
   2  13   1      167.98      192.88      4.27 o 
   3  13   1       87.85       84.84      2.51 o 
   4  13   1      265.08      276.16      6.43 o 
   5  13   1       30.12       39.10      2.21 o 
   6  13   1        0.17        1.23      1.06 o 
   7  13   1      303.70      335.94     10.33 o 
   8  13   1       73.30       73.25      4.11 o 
   9  13   1       46.77       60.24      3.99 o 
  10  13   1        3.68        6.40      2.07 o 
  11  13   1        6.47        9.51      2.09 o 
 -11  14   1        0.72        0.70      0.99 o 
 -10  14   1       10.75        8.59      2.66 o 
  -9  14   1       10.55       11.89      2.77 o 
  -8  14   1       20.18       21.62      4.28 o 
  -7  14   1      110.63      111.88      5.94 o 
  -6  14   1        0.53       -0.32      0.95 o 
  -4  14   1       44.12       46.72      4.32 o 
  -3  14   1        3.95        1.29      0.63 o 
  -2  14   1       29.70       36.38      2.02 o 
  -1  14   1        1.84        6.00      1.07 o 
   0  14   1        9.10        4.72      1.05 o 
   1  14   1        9.08        5.74      1.10 o 
   2  14   1       89.37       91.88      2.97 o 
   3  14   1      510.56      542.12     10.97 o 
   4  14   1       29.64       35.47      1.87 o 
   5  14   1        0.18       -0.99      0.99 o 
   6  14   1      202.00      233.81      7.68 o 
   7  14   1        0.11        3.59      2.12 o 
   8  14   1       41.76       38.62      3.67 o 
   9  14   1        4.85        0.51      1.34 o 
  10  14   1       14.69       19.56      3.23 o 
 -10  15   1       11.24        9.15      3.57 o 
  -9  15   1        6.30        6.96      3.68 o 
  -8  15   1       70.89       87.76      5.74 o 
  -7  15   1        2.22        0.72      0.88 o 
  -6  15   1        5.32       -0.49      0.66 o 
  -5  15   1       11.77       17.01      3.45 o 
  -3  15   1        0.19       -0.30      1.11 o 
  -2  15   1       12.74       23.40      2.14 o 
  -1  15   1        3.13        3.54      1.06 o 
   0  15   1       13.52       18.47      1.53 o 
   1  15   1       24.60       31.33      1.85 o 
   2  15   1       26.63       38.29      2.03 o 
   3  15   1      146.13      168.09      5.11 o 
   4  15   1      332.69      381.58      8.27 o 
   5  15   1       11.49       10.07      1.81 o 
   6  15   1        2.41        3.65      1.91 o 
   7  15   1       12.53       17.66      3.57 o 
   8  15   1       22.32       20.98      3.11 o 
  10  15   1        5.37        0.14      1.60 o 
  -9  16   1       16.68       20.66      5.25 o 
  -8  16   1        2.93        0.19      1.91 o 
  -7  16   1       11.97       20.18      3.16 o 
  -6  16   1       10.69       13.26      3.12 o 
  -4  16   1       11.66        0.06      1.29 o 
  -3  16   1       29.10       41.20      3.74 o 
  -2  16   1        7.84       12.69      1.75 o 
  -1  16   1       70.20       81.21      2.96 o 
   0  16   1        1.75        0.00      0.50 o 
   1  16   1      136.03      171.73      5.37 o 
   2  16   1        0.61       -0.04      0.51 o 
   3  16   1       41.03       41.02      2.53 o 
   4  16   1        1.51        0.97      0.76 o 
   5  16   1       18.36       23.29      6.08 o 
   6  16   1       45.20       48.06      8.84 o 
   7  16   1        8.87       16.02      6.08 o 
   8  16   1       12.46       15.47      6.63 o 
   9  16   1        0.43        0.31      1.10 o 
  -8  17   1        1.55       -0.55      0.55 o 
  -7  17   1        2.21       -0.16      1.34 o 
  -5  17   1       20.34       -0.56      0.56 o 
  -4  17   1        0.00       -0.42      0.62 o 
  -3  17   1        2.80        0.18      0.69 o 
  -2  17   1        6.57       -0.18      0.61 o 
  -1  17   1        2.53       -0.18      0.32 o 
   0  17   1       19.24       17.98      6.63 o 
   1  17   1        2.99       -0.03      0.72 o 
   2  17   1        3.82        2.35      1.74 o 
   3  17   1        0.35       -0.64      0.64 o 
   4  17   1       14.68       16.02      3.87 o 
   5  17   1        0.31       -0.12      0.55 o 
   6  17   1       14.94       23.75      7.18 o 
   7  17   1        0.08       -0.14      0.55 o 
   8  17   1        0.44        0.00      0.55 o 
  -7  18   1       10.23       -0.55      0.83 o 
  -6  18   1       14.64       -0.55      0.83 o 
  -5  18   1        4.40       -0.55      0.83 o 
  -4  18   1        3.64       -0.55      0.55 o 
  -3  18   1        4.74        0.55      0.91 o 
  -2  18   1        6.11        0.00      0.52 o 
  -1  18   1        1.29       -0.18      0.43 o 
   0  18   1        0.44       -0.32      0.32 o 
   1  18   1        0.19       -0.21      0.32 o 
   2  18   1        7.59        0.14      0.28 o 
   4  18   1       25.65       -0.28      0.39 o 
   5  18   1        0.03       -0.43      0.55 o 
   6  18   1        2.14        9.94      6.08 o 
   7  18   1        4.35        6.63      5.52 o 
  -6  19   1       11.70       -0.55      0.55 o 
  -5  19   1        6.11        0.00      0.55 o 
  -4  19   1        0.02       -0.55      0.55 o 
  -3  19   1        2.92        0.39      1.00 o 
  -2  19   1        2.23        0.18      0.43 o 
  -1  19   1        3.55       -0.35      0.35 o 
   0  19   1        1.67        0.00      0.32 o 
   1  19   1        1.14       -0.14      0.28 o 
   2  19   1        0.02       -0.14      0.28 o 
   3  19   1        0.72       -0.32      0.32 o 
   4  19   1        1.73       -0.28      0.39 o 
   5  19   1       23.01       32.59      8.29 o 
  -4  20   1        0.04        0.00      0.83 o 
  -3  20   1        0.80        1.81      1.34 o 
  -2  20   1        0.25        0.00      0.52 o 
  -1  20   1        4.25       -0.33      0.47 o 
   0  20   1        2.89       -0.18      0.32 o 
   1  20   1        0.09       -0.32      0.32 o 
   2  20   1        2.30        0.18      0.32 o 
   3  20   1       19.07       -0.55      0.55 o 
   4  20   1       21.04       -0.37      0.55 o 
 -14   0   2        5.97        3.31      4.42 o 
 -13   0   2      525.03      554.25     21.48 o 
 -12   0   2      263.92      275.83     10.41 o 
 -11   0   2        6.11        7.97      1.74 o 
 -10   0   2       37.77       42.38      2.95 o 
  -9   0   2        0.59       -0.30      0.49 o 
  -8   0   2      806.48      813.74     20.29 o 
  -7   0   2      140.13      134.40      3.84 o 
  -6   0   2      461.81      441.86     10.03 o 
  -5   0   2     2605.18     2545.40     48.12 o 
  -4   0   2     1959.72     2086.36     40.05 o 
  -3   0   2     1657.13     1599.17     30.71 o 
  -2   0   2    81690.01    87330.09   2269.24 o 
  -1   0   2    32567.85    33664.64    763.65 o 
   0   0   2      501.08      473.66     15.22 o 
   1   0   2     2975.60     2656.49     49.15 o 
   2   0   2        0.30        1.05      0.94 o 
   3   0   2     7060.56     7080.31    159.74 o 
   4   0   2        7.12       10.17      1.28 o 
   5   0   2      319.73      310.90      9.04 o 
   6   0   2       49.11       57.42      2.49 o 
   7   0   2      100.39       87.87      7.18 o 
   8   0   2        0.64        0.28      0.40 o 
   9   0   2     3363.14     3232.17    132.76 o 
  10   0   2      863.82      860.09     29.75 o 
  11   0   2       40.17       40.54      4.35 o 
  12   0   2       41.03       40.34      3.23 o 
  13   0   2       43.06       49.58      8.56 o 
 -14   1   2        0.00       -1.46      1.94 o 
 -13   1   2       19.81       25.20      2.32 o 
 -12   1   2       10.37       11.15      1.29 o 
 -11   1   2        7.68        9.48      1.30 o 
 -10   1   2        2.05        0.64      0.83 o 
  -9   1   2       44.44       39.20      1.68 o 
  -8   1   2       66.89       71.50      2.10 o 
  -7   1   2      248.28      239.14      4.19 o 
  -6   1   2       10.30       13.09      0.75 o 
  -5   1   2        8.53        9.07      0.55 o 
  -4   1   2     1587.49     1488.18     20.81 o 
  -3   1   2     4169.20     4104.32     58.59 o 
  -2   1   2     2166.03     2225.46     32.96 o 
  -1   1   2     3792.16     3816.22     72.10 o 
   0   1   2       24.38       19.25      0.73 o 
   1   1   2        0.55        0.76      0.28 o 
   2   1   2      347.72      340.74      6.18 o 
   3   1   2        1.80        0.34      0.40 o 
   4   1   2       43.32       37.42      1.63 o 
   5   1   2       60.06       62.41      1.95 o 
   6   1   2      491.06      489.31     10.09 o 
   7   1   2        0.33        3.98      0.99 o 
   9   1   2      283.97      289.80      6.91 o 
  11   1   2       11.20       13.17      1.54 o 
  12   1   2       26.95       30.14      2.18 o 
  13   1   2        1.83        0.38      0.58 o 
 -14   2   2        6.04       10.50      2.97 o 
 -13   2   2      262.87      272.75      7.44 o 
 -12   2   2       12.40       11.26      1.44 o 
 -11   2   2        0.79        1.82      1.00 o 
 -10   2   2       21.12       22.40      1.61 o 
  -9   2   2      119.72      125.81      3.73 o 
  -8   2   2      146.96      143.19      3.27 o 
  -7   2   2      207.17      195.83      3.72 o 
  -6   2   2        0.15       -0.27      0.45 o 
  -5   2   2        0.83        0.76      0.42 o 
  -4   2   2     1194.61     1135.06     19.87 o 
  -3   2   2     1896.73     1856.77     27.27 o 
  -2   2   2    43607.45    46515.06    788.38 o 
  -1   2   2     1691.57     1654.20     25.87 o 
   0   2   2     1704.09     1605.97     20.67 o 
   1   2   2        5.53        3.26      0.66 o 
   2   2   2      566.47      508.68      8.64 o 
   3   2   2      780.29      768.17     17.96 o 
   4   2   2     1073.96     1054.47     18.50 o 
   5   2   2      143.64       80.16      5.53 o 
   6   2   2      294.74      309.74      6.78 o 
   8   2   2        2.14        0.52      0.35 o 
   9   2   2     1242.67     1170.25     22.97 o 
  10   2   2       96.07       72.94      8.29 o 
  11   2   2      201.73      216.25      5.33 o 
  12   2   2        3.45        5.62      1.58 o 
  13   2   2        2.27        0.66      0.98 o 
 -14   3   2        0.96        1.84      2.45 o 
 -13   3   2       57.20       58.09      2.98 o 
 -12   3   2        0.68        0.71      1.00 o 
 -11   3   2       14.78       15.13      1.64 o 
 -10   3   2        0.88        1.31      0.89 o 
  -9   3   2      313.59      318.37      7.73 o 
  -8   3   2      539.93      565.78     11.84 o 
  -7   3   2       86.30       83.02      2.62 o 
  -6   3   2      194.31      195.54      3.86 o 
  -5   3   2        0.20        1.28      0.38 o 
  -4   3   2     1460.06     1445.37     21.06 o 
  -3   3   2      336.23      372.49      6.22 o 
  -2   3   2     7742.84     7692.09    108.83 o 
  -1   3   2     1651.89     1595.92     26.34 o 
   0   3   2     2744.52     2773.46     37.01 o 
   1   3   2       40.99       32.41      0.93 o 
   2   3   2      996.60      918.45     17.29 o 
   3   3   2     1337.38     1315.39     21.91 o 
   4   3   2     5278.38     5478.89     70.13 o 
   5   3   2      184.75      166.54      3.25 o 
   6   3   2       37.67       42.74      1.70 o 
   7   3   2      171.69      169.20      4.40 o 
   8   3   2       11.92       10.43      1.25 o 
   9   3   2      200.55      186.23      9.53 o 
  11   3   2       48.62       46.42      2.44 o 
  12   3   2        8.20        7.39      1.69 o 
  13   3   2       26.87       31.37      2.91 o 
 -14   4   2        0.38        1.35      1.79 o 
 -13   4   2       36.24       33.26      2.65 o 
 -12   4   2       39.04       46.22      2.45 o 
 -11   4   2        0.21        0.23      0.42 o 
 -10   4   2        0.55        0.22      0.47 o 
  -9   4   2      120.89      127.55      4.08 o 
  -8   4   2      492.81      502.54     13.08 o 
  -7   4   2      902.10      908.21     17.78 o 
  -6   4   2      334.58      321.85      8.73 o 
  -5   4   2       12.57       18.34      0.97 o 
  -4   4   2      114.91      113.19      2.43 o 
  -3   4   2       99.47      106.87      1.97 o 
  -2   4   2      442.21      443.67      7.22 o 
  -1   4   2     2642.89     2540.87     37.69 o 
   0   4   2      261.27      255.26      4.21 o 
   1   4   2      235.96      229.07      3.78 o 
   2   4   2     1024.05     1023.40     14.51 o 
   3   4   2     1967.03     1936.48     28.09 o 
   4   4   2     2483.53     2793.80     39.37 o 
   5   4   2      907.35      928.68     14.03 o 
   6   4   2       70.03       79.14      2.05 o 
   7   4   2      143.37      132.81      3.46 o 
   8   4   2       48.75       42.23      1.97 o 
   9   4   2       17.49       16.73      1.37 o 
  10   4   2       85.54       77.82      3.31 o 
  11   4   2       36.50       36.52      2.04 o 
  12   4   2       46.29       40.06      2.79 o 
  13   4   2        0.04       -0.20      0.86 o 
 -14   5   2        0.00        0.04      1.74 o 
 -13   5   2       31.74       41.43      3.48 o 
 -12   5   2        1.41        0.14      0.93 o 
 -11   5   2        4.02        4.58      1.20 o 
 -10   5   2        4.65        1.85      1.06 o 
  -9   5   2       59.07       65.99      2.66 o 
  -8   5   2       97.61      103.89     10.50 o 
  -7   5   2        0.99        0.80      0.80 o 
  -6   5   2       44.19       46.78      1.65 o 
  -5   5   2      692.58      687.37     12.91 o 
  -4   5   2      157.96      156.19      3.23 o 
  -3   5   2     1037.25     1055.89     15.30 o 
  -2   5   2       32.54       33.42      0.94 o 
  -1   5   2      289.27      270.47      5.83 o 
   0   5   2      157.81      136.85      2.95 o 
   1   5   2      221.10      202.98      3.56 o 
   2   5   2      853.31      886.02     14.02 o 
   3   5   2        6.37        7.44      0.68 o 
   4   5   2       89.09       97.81      2.31 o 
   5   5   2       50.36       44.40      1.49 o 
   6   5   2       84.01       97.62      2.39 o 
   7   5   2      147.41      156.07      3.57 o 
   8   5   2       17.67       12.36      1.28 o 
   9   5   2      150.13      154.75      4.11 o 
  10   5   2        0.02       -0.47      0.47 o 
  11   5   2        8.88        4.35      1.25 o 
  12   5   2        2.19        0.19      0.52 o 
  13   5   2        0.68       -0.16      1.23 o 
 -14   6   2        0.32        0.55      1.94 o 
 -13   6   2       32.88       36.23      2.73 o 
 -12   6   2        1.35        0.30      0.66 o 
 -11   6   2       24.73       23.93      1.89 o 
 -10   6   2        2.91        2.72      0.98 o 
  -9   6   2        1.00        0.50      0.50 o 
  -8   6   2      238.68      172.52      9.95 o 
  -7   6   2      397.31      358.85      8.75 o 
  -6   6   2      104.01      108.89      2.63 o 
  -5   6   2       26.91       25.31      1.14 o 
  -4   6   2        2.74        2.35      0.52 o 
  -3   6   2      245.33      234.03      4.15 o 
  -2   6   2     1397.67     1372.06     20.61 o 
  -1   6   2      196.24      202.44      3.89 o 
   0   6   2      216.30      216.28      3.71 o 
   1   6   2      107.26      133.04      2.32 o 
   2   6   2       58.94       73.42      1.61 o 
   3   6   2     3405.28     3686.62     60.19 o 
   4   6   2       84.11      103.43      2.63 o 
   5   6   2       50.30       65.32      1.91 o 
   6   6   2      104.30      118.07      3.05 o 
   7   6   2       59.21       78.43      2.32 o 
   8   6   2        0.38        0.43      0.41 o 
   9   6   2      160.43      124.20      3.64 o 
  10   6   2       22.54       20.28      1.64 o 
  11   6   2        0.00        0.33      0.94 o 
  12   6   2        1.02        3.98      1.60 o 
  13   6   2       38.62       46.23      3.46 o 
 -13   7   2       53.25       45.39      3.05 o 
 -12   7   2        4.46        0.51      0.52 o 
 -11   7   2        6.35        9.57      1.55 o 
 -10   7   2        0.04        0.23      0.36 o 
  -9   7   2        7.02        5.09      1.12 o 
  -8   7   2      238.80      262.19      5.92 o 
  -7   7   2       20.12       21.06      1.48 o 
  -6   7   2      108.84      105.87      2.80 o 
  -5   7   2       13.75       13.61      0.86 o 
  -4   7   2      157.99      134.11      2.90 o 
  -3   7   2      241.75      268.16      5.02 o 
  -2   7   2       49.38       54.65      1.52 o 
  -1   7   2      668.12      645.46     11.39 o 
   0   7   2        9.87        8.77      0.67 o 
   1   7   2        1.81        2.01      0.33 o 
   2   7   2       20.15       26.78      0.94 o 
   3   7   2      810.89      847.96     13.77 o 
   4   7   2      572.56      601.13     10.68 o 
   5   7   2      337.58      326.98      6.22 o 
   6   7   2       50.59       46.63      2.11 o 
   7   7   2       19.82       16.52      1.28 o 
   8   7   2        0.20        0.04      0.40 o 
   9   7   2       48.18       34.86      1.89 o 
  10   7   2       39.47       31.54      1.80 o 
  11   7   2       43.33       51.83      2.65 o 
  12   7   2       33.89       33.23      3.93 o 
  13   7   2        7.27       10.50      2.73 o 
 -13   8   2       21.84       27.29      2.57 o 
 -12   8   2       14.06       18.87      2.14 o 
 -11   8   2        1.27        2.13      1.30 o 
 -10   8   2       55.61       56.98      3.44 o 
  -9   8   2        0.49       -0.25      0.49 o 
  -8   8   2        3.54        3.10      1.03 o 
  -7   8   2       29.83       26.59      1.68 o 
  -6   8   2        4.36        6.41      0.83 o 
  -5   8   2        5.72        8.43      0.78 o 
  -4   8   2       12.48       14.66      0.86 o 
  -3   8   2      513.17      488.80      8.72 o 
  -2   8   2      363.04      424.81      6.96 o 
  -1   8   2     1416.75     1502.19     27.74 o 
   0   8   2       37.29       39.81      1.44 o 
   1   8   2      252.15      269.06      4.49 o 
   2   8   2        6.71        4.21      0.51 o 
   3   8   2       20.50       11.59      0.91 o 
   4   8   2      331.01      318.40      6.16 o 
   5   8   2       87.95       90.22      2.56 o 
   6   8   2      269.50      297.91      6.81 o 
   7   8   2      116.79      112.33      3.19 o 
   8   8   2       44.40       41.65      2.18 o 
   9   8   2       74.03       61.43      3.13 o 
  10   8   2       64.19       56.00      3.52 o 
  11   8   2        9.52        3.55      1.41 o 
  12   8   2       55.04       49.37      4.20 o 
 -13   9   2        3.92        4.66      2.01 o 
 -12   9   2       35.81       40.31      2.98 o 
 -11   9   2        4.71        4.16      1.38 o 
 -10   9   2       75.74       76.60      3.31 o 
  -9   9   2        2.71        4.26      1.04 o 
  -8   9   2       46.87       45.07      2.18 o 
  -7   9   2       17.67       17.88      1.47 o 
  -6   9   2       22.12       21.15      1.47 o 
  -5   9   2        1.39        0.87      0.55 o 
  -4   9   2      283.79      295.83      5.67 o 
  -3   9   2      198.45      186.28      3.42 o 
  -2   9   2      120.50      132.97      2.80 o 
  -1   9   2      268.48      319.22      6.58 o 
   0   9   2      144.08      124.57      2.72 o 
   1   9   2       23.94       25.57      0.85 o 
   2   9   2       34.88       32.68      1.13 o 
   3   9   2      130.92      138.69      3.14 o 
   4   9   2       15.24       17.40      1.12 o 
   5   9   2        2.57        2.58      0.75 o 
   6   9   2      131.22      118.74      3.63 o 
   7   9   2       55.56       47.24      2.19 o 
   8   9   2       48.36       44.20      2.34 o 
   9   9   2      154.07      136.75      9.64 o 
  10   9   2        2.75        0.28      0.68 o 
  11   9   2        1.10        0.40      0.56 o 
  12   9   2        7.00        3.96      2.34 o 
 -12  10   2        0.01       -0.26      0.69 o 
 -11  10   2        0.16       -0.05      0.54 o 
 -10  10   2       60.48       70.38      2.98 o 
  -9  10   2       25.93       18.34      1.84 o 
  -8  10   2        2.24        0.84      0.49 o 
  -7  10   2      180.64      195.86      4.78 o 
  -6  10   2        4.48        5.01      1.09 o 
  -5  10   2        3.40        3.50      0.91 o 
  -4  10   2       37.92       41.16      2.10 o 
  -3  10   2       12.71       12.45      0.81 o 
  -2  10   2      488.01      527.60      9.21 o 
  -1  10   2      254.35      258.35      5.60 o 
   0  10   2      214.00      209.79      4.43 o 
   1  10   2      433.71      473.83      7.61 o 
   2  10   2       93.43       90.44      2.03 o 
   3  10   2       78.52       80.57      2.38 o 
   4  10   2       29.97       33.15      1.58 o 
   5  10   2       11.47        9.82      1.32 o 
   6  10   2        3.64        1.29      1.08 o 
   7  10   2        1.65        0.04      0.73 o 
   8  10   2       22.38       13.12      2.55 o 
   9  10   2       50.76       45.60      2.62 o 
  10  10   2        4.41        4.96      1.55 o 
  11  10   2        3.34        0.20      0.70 o 
  12  10   2       15.26       18.68      3.06 o 
 -12  11   2        0.79        1.98      2.19 o 
 -11  11   2        0.00        1.14      0.96 o 
 -10  11   2       11.94       11.01      2.18 o 
  -9  11   2       12.09       21.81      2.26 o 
  -8  11   2        0.66        1.31      0.75 o 
  -7  11   2      305.03      304.33      7.44 o 
  -6  11   2       66.36       77.34      3.18 o 
  -5  11   2        6.17        3.21      1.60 o 
  -4  11   2       44.29       46.91      2.26 o 
  -3  11   2      166.34      169.73      4.70 o 
  -2  11   2       14.46       10.17      1.19 o 
  -1  11   2      158.43      170.26      4.39 o 
   0  11   2      164.63      200.13      4.61 o 
   1  11   2        0.28        0.05      0.43 o 
   2  11   2       40.87       45.52      1.67 o 
   3  11   2       87.09       97.06      2.72 o 
   4  11   2       32.47       31.04      1.89 o 
   5  11   2        0.07        0.96      0.60 o 
   6  11   2       65.46       66.45      2.85 o 
   7  11   2       29.15       33.49      2.28 o 
   8  11   2       24.82       25.44      2.51 o 
   9  11   2       64.45       55.69      2.64 o 
  10  11   2        1.60        0.41      0.80 o 
  11  11   2        7.33        2.76      1.38 o 
 -12  12   2        1.69        4.11      2.29 o 
 -11  12   2        5.77        2.00      2.26 o 
 -10  12   2        1.35       -0.62      1.22 o 
  -9  12   2      164.71      173.71      5.96 o 
  -8  12   2      232.87      276.99     12.05 o 
  -7  12   2      555.62      592.87     16.54 o 
  -6  12   2      597.32      675.46     16.28 o 
  -5  12   2      198.84      188.14      6.50 o 
  -4  12   2       66.80       64.03      3.77 o 
  -3  12   2        0.64        0.39      0.58 o 
  -2  12   2      175.34      183.79      4.82 o 
  -1  12   2       70.77       79.34      2.57 o 
   0  12   2        0.16       -0.43      0.61 o 
   1  12   2       27.79       41.22      1.99 o 
   2  12   2      198.08      215.53      5.46 o 
   3  12   2      909.71      940.16     19.47 o 
   4  12   2     1032.58     1112.63     24.01 o 
   5  12   2     1138.55     1244.22     24.69 o 
   6  12   2       53.19       55.92      2.98 o 
   7  12   2      126.00      118.92      4.80 o 
   8  12   2        1.08        0.52      0.58 o 
   9  12   2       24.51       32.57      2.28 o 
  10  12   2       16.97       20.34      3.04 o 
  11  12   2        0.17       -0.19      0.70 o 
 -11  13   2        6.67       10.37      3.15 o 
 -10  13   2        6.28        4.54      2.46 o 
  -9  13   2       11.50       12.81      2.40 o 
  -8  13   2        0.00        5.16      1.79 o 
  -7  13   2       22.47       27.07      2.83 o 
  -5  13   2        4.60        1.10      1.33 o 
  -4  13   2      363.33      412.54     11.88 o 
  -3  13   2       10.54       11.08      1.90 o 
  -2  13   2        1.89        0.55      0.71 o 
  -1  13   2       23.20       25.33      1.67 o 
   0  13   2        0.24        0.13      0.50 o 
   1  13   2       32.59       31.85      1.91 o 
   2  13   2      138.57      154.12      4.47 o 
   3  13   2       74.91       78.87      3.12 o 
   4  13   2      132.48      142.79      4.73 o 
   5  13   2      370.92      391.54      8.93 o 
   6  13   2      241.09      258.99      8.09 o 
   7  13   2        0.51        0.05      0.91 o 
   8  13   2       25.20       30.38      2.51 o 
   9  13   2       18.99       26.33      3.47 o 
  10  13   2        0.07        0.03      1.12 o 
 -10  14   2        7.36        9.28      2.81 o 
  -9  14   2        6.01        5.77      2.35 o 
  -8  14   2      180.79      230.44      7.14 o 
  -7  14   2      190.01      233.96      7.65 o 
  -6  14   2       22.94       17.30      8.42 o 
  -5  14   2       51.88       26.52      5.52 o 
  -4  14   2      104.77      109.81      6.07 o 
  -3  14   2       11.69        8.35      1.91 o 
  -2  14   2      174.16      194.19      6.13 o 
  -1  14   2        5.43        5.88      1.14 o 
   0  14   2       79.17       78.53      3.05 o 
   1  14   2       74.45       81.87      3.25 o 
   2  14   2        1.03        0.21      0.48 o 
   3  14   2      710.03      756.02     16.09 o 
   4  14   2      236.09      257.55      7.05 o 
   5  14   2      136.46      162.83      5.82 o 
   6  14   2       19.33       23.11      2.79 o 
   7  14   2        8.19        8.20      1.78 o 
   8  14   2       24.24       23.55      3.23 o 
   9  14   2        1.43       -0.18      0.96 o 
  10  14   2        0.16        0.10      0.94 o 
 -10  15   2       38.21       49.97      4.58 o 
  -9  15   2        3.44        3.92      2.32 o 
  -8  15   2        3.51        1.79      3.09 o 
  -7  15   2        6.07        3.69      3.04 o 
  -6  15   2       22.74       30.67      3.61 o 
  -5  15   2       29.07       24.28      8.86 o 
  -4  15   2        2.03       -0.31      0.31 o 
  -3  15   2        4.02        1.67      0.77 o 
  -2  15   2        8.68       11.53      1.55 o 
  -1  15   2        1.74        4.34      1.17 o 
   0  15   2      120.35      136.75      5.17 o 
   1  15   2      123.36      131.58      5.98 o 
   2  15   2        2.31        2.18      1.00 o 
   3  15   2        6.35        4.02      1.32 o 
   4  15   2       28.76       36.87      2.83 o 
   5  15   2        2.39        3.37      1.42 o 
   6  15   2       15.02       16.50      2.09 o 
   7  15   2        5.76        0.82      0.75 o 
   8  15   2        0.59       -0.77      0.88 o 
   9  15   2        1.22        0.50      0.57 o 
  -9  16   2       10.37       18.08      3.24 o 
  -8  16   2        5.34       -0.10      0.72 o 
  -7  16   2        8.67        0.18      1.51 o 
  -6  16   2        5.92        4.72      2.43 o 
  -5  16   2       22.99       37.33      5.39 o 
  -4  16   2       20.93       22.58      4.57 o 
  -2  16   2       75.59       40.89      6.08 o 
  -1  16   2       19.64        2.49      1.94 o 
   0  16   2       21.10        8.34      4.12 o 
   1  16   2      113.29      157.84     10.35 o 
   2  16   2       26.58       30.46      2.19 o 
   3  16   2        3.56        4.89      1.37 o 
   4  16   2       99.84       94.18      4.49 o 
   5  16   2       11.55       24.58      3.19 o 
   6  16   2        8.65       10.94      2.65 o 
   7  16   2        0.08       -0.23      0.96 o 
   8  16   2        9.99       15.80      3.46 o 
  -8  17   2       17.08       26.51      6.63 o 
  -7  17   2        2.75       -0.48      0.56 o 
  -6  17   2        0.00        0.10      0.85 o 
  -5  17   2       40.55       55.09      6.63 o 
  -4  17   2        7.72       11.03      2.57 o 
  -3  17   2        1.38        1.47      0.72 o 
  -2  17   2        0.00        0.38      0.41 o 
  -1  17   2       14.26        4.10      2.63 o 
   0  17   2        0.87        0.35      1.03 o 
   1  17   2      315.19      180.82     12.72 o 
   2  17   2        1.81        0.49      0.71 o 
   3  17   2        8.98        6.37      4.62 o 
   4  17   2       15.45       16.18      3.09 o 
   5  17   2        1.68        0.74      0.96 o 
   6  17   2       21.29       29.50      9.11 o 
   7  17   2        2.33        0.29      0.59 o 
  -7  18   2        0.82       -0.55      1.66 o 
  -6  18   2        5.71       -0.37      0.55 o 
  -5  18   2       16.87       20.44      4.97 o 
  -4  18   2        6.83        7.18      3.87 o 
  -3  18   2       23.41       -0.55      0.55 o 
  -1  18   2        1.18       -0.10      0.64 o 
   1  18   2        0.10       -0.07      0.66 o 
   2  18   2       11.05        0.11      1.23 o 
   3  18   2       61.37       14.36      4.42 o 
   4  18   2        0.01        0.00      0.39 o 
   5  18   2        0.50        0.00      0.55 o 
   6  18   2        0.05        0.00      0.55 o 
  -5  19   2        6.61       -0.55      0.83 o 
  -4  19   2       14.87       -0.55      0.55 o 
  -3  19   2        0.80       -0.18      1.10 o 
  -2  19   2        0.00        1.19      1.32 o 
  -1  19   2        0.67        0.00      0.78 o 
   0  19   2        0.34        0.00      0.52 o 
   1  19   2        0.15       -0.18      0.43 o 
   2  19   2        3.91        0.28      0.39 o 
   3  19   2        0.03       -0.32      0.32 o 
   4  19   2        4.85        0.37      1.66 o 
   5  19   2        2.05       -0.06      0.55 o 
  -3  20   2        0.29       -0.18      1.10 o 
  -2  20   2        8.64       -0.55      0.55 o 
  -1  20   2        0.00        0.44      0.76 o 
   0  20   2        6.37        0.22      0.83 o 
   1  20   2        3.32        0.00      0.39 o 
   2  20   2        0.87       -0.28      0.39 o 
 -14   1   3       33.49       29.29      3.28 o 
 -13   1   3       56.10       62.21      3.32 o 
 -12   1   3        0.05       -0.40      0.70 o 
 -11   1   3        3.09        1.29      0.82 o 
 -10   1   3        4.53        4.03      1.05 o 
  -9   1   3       91.55       85.09      2.70 o 
  -8   1   3       12.65       13.81      1.02 o 
  -7   1   3       73.27       75.18      2.14 o 
  -6   1   3       37.25       46.08      1.43 o 
  -5   1   3      256.80      277.34      4.82 o 
  -4   1   3      301.88      299.81      5.25 o 
  -3   1   3       99.14       86.71      1.61 o 
  -2   1   3        4.23        2.47      0.36 o 
  -1   1   3        1.61        0.00      0.48 o 
   0   1   3     3602.63     3622.86     58.64 o 
   1   1   3      217.36      192.02      3.06 o 
   2   1   3      127.22      140.28      2.75 o 
   3   1   3      546.10      502.96      9.03 o 
   4   1   3      681.71      616.78     25.73 o 
   5   1   3      351.70      315.54      8.08 o 
   6   1   3        0.16        0.00      0.35 o 
   7   1   3     1069.28      606.18     22.11 o 
   8   1   3      145.79      141.51      4.12 o 
   9   1   3      803.31      815.26     15.53 o 
  10   1   3       41.31       46.38      2.45 o 
  11   1   3      148.12      159.85      6.39 o 
  12   1   3        2.45        4.79      1.49 o 
  13   1   3        0.90        3.35      1.65 o 
 -14   2   3        6.38        5.45      2.32 o 
 -13   2   3        5.99        5.45      1.60 o 
 -12   2   3        8.38        8.53      1.53 o 
 -11   2   3       18.37       17.76      1.61 o 
 -10   2   3       17.17       19.67      1.70 o 
  -9   2   3        0.69        0.34      0.56 o 
  -8   2   3      141.06      148.63      4.00 o 
  -7   2   3        1.93        1.35      0.64 o 
  -6   2   3       93.33       97.26      2.15 o 
  -5   2   3      493.12      555.96      9.68 o 
  -4   2   3       35.20       36.24      1.10 o 
  -3   2   3      248.30      273.23      5.09 o 
  -2   2   3       14.41       19.72      0.72 o 
  -1   2   3      105.74       90.92      1.93 o 
   0   2   3       57.92       42.03      1.40 o 
   1   2   3      100.05       87.32      1.83 o 
   2   2   3        0.06       -0.37      0.44 o 
   3   2   3       94.94      120.19      2.93 o 
   4   2   3      875.60      804.98     27.76 o 
   5   2   3       43.33       25.37      1.38 o 
   7   2   3       70.68       60.78      6.08 o 
   8   2   3       97.09      107.05      3.51 o 
   9   2   3      298.71      322.35      7.11 o 
  10   2   3        0.35       -0.26      0.51 o 
  11   2   3        0.00       -0.66      0.66 o 
  12   2   3        9.27        5.88      1.50 o 
  13   2   3        1.36        2.70      1.78 o 
 -14   3   3        2.21        2.88      2.29 o 
 -13   3   3        2.68        2.58      1.45 o 
 -12   3   3        0.74        0.46      0.78 o 
 -11   3   3        3.69        4.80      1.13 o 
 -10   3   3        4.50        6.52      1.11 o 
  -9   3   3        0.40        0.27      0.39 o 
  -8   3   3      185.61      186.17      4.76 o 
  -7   3   3        4.66        4.01      0.87 o 
  -6   3   3       41.58       40.86      2.07 o 
  -5   3   3      164.74      177.11      3.69 o 
  -4   3   3     1755.16     1734.29     26.33 o 
  -3   3   3      133.25      116.93      2.56 o 
  -2   3   3      285.11      285.74      4.57 o 
  -1   3   3     1030.51      991.71     14.17 o 
   0   3   3       66.31       67.86      1.46 o 
   1   3   3      240.10      208.62      3.55 o 
   2   3   3      727.56      688.98     11.13 o 
   3   3   3       91.38      102.93      2.67 o 
   4   3   3      262.94      277.52      5.22 o 
   5   3   3       30.17       35.36      1.77 o 
   7   3   3      331.77      315.16      7.84 o 
   8   3   3        5.29        2.25      1.17 o 
   9   3   3      549.95      557.11     11.14 o 
  10   3   3        2.55        4.21      1.32 o 
  11   3   3       20.53       21.17      1.89 o 
  12   3   3        2.99        0.77      0.84 o 
  13   3   3       33.33       46.67      4.23 o 
 -14   4   3        3.51        8.99      2.90 o 
 -13   4   3       12.97        9.85      1.71 o 
 -12   4   3        0.01       -1.04      1.04 o 
 -11   4   3        0.02       -0.62      0.89 o 
 -10   4   3        0.87        0.61      0.47 o 
  -9   4   3      156.17      165.37      5.07 o 
  -8   4   3       72.00       76.44      4.01 o 
  -7   4   3      391.00      397.35      9.62 o 
  -6   4   3      129.77      140.37      3.65 o 
  -5   4   3      605.60      586.31      9.36 o 
  -4   4   3      779.07      793.22     13.10 o 
  -3   4   3        3.29        4.10      0.55 o 
  -2   4   3       10.84       19.31      0.76 o 
  -1   4   3      387.18      407.13      6.02 o 
   0   4   3      212.80      212.30      3.73 o 
   1   4   3       32.22       30.55      1.02 o 
   2   4   3      233.32      218.54      3.99 o 
   3   4   3     1309.00     1435.24     32.13 o 
   4   4   3      280.73      282.22      5.68 o 
   6   4   3       89.38       90.62      6.63 o 
   7   4   3       30.57       34.89      2.06 o 
   8   4   3        0.60       -0.06      0.97 o 
   9   4   3        0.83        0.30      0.75 o 
  10   4   3       13.23       13.25      1.57 o 
  11   4   3       10.94       11.06      1.61 o 
  12   4   3        2.37       -0.35      0.63 o 
  13   4   3        2.73        3.94      1.94 o 
 -14   5   3       10.22        9.64      3.33 o 
 -13   5   3        2.25        0.89      1.11 o 
 -12   5   3        0.36        0.73      1.10 o 
 -11   5   3       10.19        4.76      1.15 o 
 -10   5   3       15.00       13.47      1.35 o 
  -9   5   3        0.84        0.74      0.56 o 
  -8   5   3       13.09        8.04      1.20 o 
  -7   5   3      116.38      120.85      3.37 o 
  -6   5   3       66.32       76.30      2.27 o 
  -5   5   3       34.40       32.19      1.18 o 
  -4   5   3     1401.10     1396.53     23.68 o 
  -3   5   3      859.15      814.13     13.15 o 
  -2   5   3       18.14       26.06      0.91 o 
  -1   5   3        0.80        1.31      0.40 o 
   0   5   3      667.96      647.91     10.87 o 
   1   5   3      151.10      136.34      2.60 o 
   2   5   3      903.16      945.51     16.32 o 
   3   5   3      252.25      247.49      5.30 o 
   4   5   3        1.18        1.66      0.57 o 
   5   5   3      289.50      280.73      6.39 o 
   6   5   3       11.01        5.19      0.94 o 
   7   5   3       90.18       85.70      3.01 o 
   8   5   3       14.15        9.19      1.33 o 
   9   5   3        0.40        0.45      0.61 o 
  10   5   3       42.56       56.41      2.71 o 
  11   5   3       17.03       15.27      1.74 o 
  12   5   3        1.65        0.76      1.02 o 
 -13   6   3       37.24       41.56      2.71 o 
 -12   6   3        3.29        4.42      1.31 o 
 -11   6   3       36.75       36.06      2.30 o 
 -10   6   3        0.18       -0.36      0.64 o 
  -9   6   3      120.80      124.22      4.20 o 
  -8   6   3       40.69       49.96      2.28 o 
  -7   6   3       17.32       18.87      1.56 o 
  -6   6   3      118.45      117.94      3.25 o 
  -5   6   3      423.46      392.58      8.37 o 
  -4   6   3      481.51      485.56      9.31 o 
  -3   6   3       67.65       57.23      1.50 o 
  -2   6   3     2695.83     2709.81     49.83 o 
  -1   6   3      124.75      113.52      2.73 o 
   0   6   3      288.60      293.52      5.27 o 
   1   6   3       65.50       59.02      1.42 o 
   2   6   3       66.84       69.15      1.69 o 
   3   6   3      664.78      700.43     12.34 o 
   4   6   3      173.79      172.80      4.07 o 
   5   6   3        1.83        0.60      0.45 o 
   6   6   3      129.11      118.15      3.02 o 
   7   6   3       24.94       27.21      1.49 o 
   8   6   3      120.38      121.08      3.36 o 
   9   6   3      112.13      103.26      3.44 o 
  10   6   3        2.95       -0.27      1.03 o 
  11   6   3       34.88       35.40      2.13 o 
  12   6   3       15.03       22.28      2.03 o 
 -13   7   3        3.08        3.88      1.36 o 
 -12   7   3        5.80        3.12      1.39 o 
 -11   7   3       20.92       23.09      2.07 o 
 -10   7   3       68.81       69.47      3.35 o 
  -9   7   3       26.33       30.19      1.94 o 
  -8   7   3       18.47       20.36      1.61 o 
  -7   7   3       43.86       44.55      2.10 o 
  -6   7   3       11.26       14.60      1.29 o 
  -5   7   3        4.77        8.43      0.83 o 
  -4   7   3       42.43       39.69      1.67 o 
  -3   7   3      176.09      167.77      3.36 o 
  -2   7   3      564.91      577.20     10.84 o 
  -1   7   3       12.36       12.63      0.97 o 
   0   7   3       18.48       23.10      1.32 o 
   1   7   3       78.67       92.18      1.95 o 
   2   7   3       15.35       20.21      1.01 o 
   3   7   3        4.05       10.31      0.92 o 
   4   7   3      289.51      285.98      6.35 o 
   5   7   3       21.79       21.82      1.89 o 
   6   7   3        8.23        3.73      1.07 o 
   7   7   3       71.05       83.50      2.61 o 
   8   7   3        2.60        0.09      0.49 o 
   9   7   3       87.75       86.02      3.28 o 
  10   7   3       20.24       19.14      1.74 o 
  11   7   3        6.85        7.33      1.43 o 
  12   7   3        5.63        6.76      1.81 o 
 -13   8   3       10.34       10.66      2.30 o 
 -12   8   3        0.41        0.39      0.85 o 
 -11   8   3        0.15        0.50      0.55 o 
 -10   8   3       31.88       33.49      2.24 o 
  -9   8   3      168.53      190.59      5.14 o 
  -8   8   3        8.22       13.79      1.74 o 
  -7   8   3        5.43        5.61      1.06 o 
  -6   8   3        0.87       -0.40      0.44 o 
  -5   8   3       10.81       10.72      1.27 o 
  -4   8   3      578.90      614.24     12.70 o 
  -3   8   3      561.66      565.17     10.69 o 
  -2   8   3     1072.43     1161.71     22.90 o 
  -1   8   3      466.42      469.66      9.90 o 
   0   8   3        0.89       -0.18      0.39 o 
   1   8   3      517.93      569.92     10.36 o 
   2   8   3      133.66      139.93      3.04 o 
   3   8   3       74.21       78.14      2.35 o 
   4   8   3        3.34        1.75      0.82 o 
   5   8   3        4.20        1.88      0.92 o 
   6   8   3       27.65       25.19      1.85 o 
   7   8   3       19.19       11.38      1.24 o 
   8   8   3       40.27       35.92      2.10 o 
   9   8   3      424.41      403.38      8.70 o 
  10   8   3       33.24       28.96      2.16 o 
  11   8   3        1.62        0.58      0.81 o 
  12   8   3        2.29        6.08      2.71 o 
 -12   9   3        3.19        5.24      2.55 o 
 -11   9   3        0.37        0.24      0.68 o 
 -10   9   3       20.02       17.52      2.15 o 
  -9   9   3        1.75        1.27      1.04 o 
  -8   9   3       50.50       57.64      2.66 o 
  -7   9   3      136.01      148.15      4.20 o 
  -6   9   3       17.56       19.88      1.58 o 
  -5   9   3       28.20       31.18      1.78 o 
  -4   9   3       42.87       43.48      2.10 o 
  -3   9   3        2.26        0.34      0.74 o 
  -2   9   3       61.15       65.08      2.47 o 
  -1   9   3      493.03      519.58     15.10 o 
   0   9   3       78.36       80.46      2.42 o 
   1   9   3       11.30       16.49      1.18 o 
   2   9   3        2.80        0.73      0.59 o 
   3   9   3       95.79       96.60      2.64 o 
   4   9   3      454.83      463.40      9.79 o 
   5   9   3       73.59       87.48      3.35 o 
   6   9   3      185.35      192.00      5.64 o 
   7   9   3       75.58       78.43      3.32 o 
   8   9   3       26.54       26.12      2.19 o 
   9   9   3        2.48        5.04      1.61 o 
  10   9   3        0.43       -0.39      0.70 o 
  11   9   3        2.03       -0.52      0.67 o 
 -12  10   3        0.00        0.52      2.39 o 
 -11  10   3       12.79       16.13      2.48 o 
 -10  10   3      138.28      147.52      6.94 o 
  -9  10   3        0.04       -0.38      1.37 o 
  -8  10   3       83.01       97.10      4.00 o 
  -7  10   3      155.35      159.07      5.21 o 
  -6  10   3        3.02        2.79      1.37 o 
  -5  10   3       19.48       23.49      2.18 o 
  -4  10   3       52.93       55.74      3.06 o 
  -3  10   3       99.08      105.15      4.20 o 
  -2  10   3      249.60      265.82      7.98 o 
  -1  10   3        4.11        2.63      1.34 o 
   0  10   3      210.29      220.01      5.44 o 
   1  10   3      170.65      174.58      4.58 o 
   2  10   3       38.35       39.22      3.34 o 
   3  10   3        2.82       -0.93      1.09 o 
   4  10   3      321.32      333.20      8.27 o 
   5  10   3        1.66       -1.13      1.13 o 
   6  10   3       61.80       74.80      3.07 o 
   7  10   3       13.95       11.76      1.75 o 
   8  10   3       49.31       36.87      2.69 o 
   9  10   3        1.12        0.20      0.81 o 
  10  10   3        0.60       -0.71      0.71 o 
  11  10   3        0.22       -0.86      0.96 o 
 -12  11   3        8.98        7.21      2.57 o 
 -11  11   3        1.02        0.20      0.53 o 
 -10  11   3        0.43       -1.02      1.02 o 
  -9  11   3       40.95       39.75      2.94 o 
  -8  11   3      196.29      214.34      6.54 o 
  -7  11   3       22.24       24.23      2.46 o 
  -6  11   3       12.15       12.63      1.87 o 
  -5  11   3      129.46      151.12      5.03 o 
  -4  11   3        0.57        0.43      0.59 o 
  -3  11   3       92.58       86.59      3.91 o 
  -2  11   3        0.38       -0.03      0.37 o 
  -1  11   3       30.59       27.80      1.65 o 
   0  11   3       39.00       40.08      1.86 o 
   1  11   3      111.64      121.38      4.79 o 
   2  11   3       17.36       20.03      1.63 o 
   3  11   3       40.30       37.60      2.26 o 
   4  11   3      575.89      650.91     14.93 o 
   5  11   3        0.23        0.09      1.39 o 
   6  11   3      163.06      155.98      4.64 o 
   7  11   3        3.68        0.40      0.58 o 
   8  11   3        1.55        0.41      0.57 o 
   9  11   3       19.78       19.20      2.25 o 
  10  11   3        6.50        1.30      1.28 o 
 -11  12   3        9.75        7.15      2.35 o 
 -10  12   3       27.48       33.78      3.17 o 
  -9  12   3      129.21      139.80      5.96 o 
  -8  12   3        3.79        6.04      1.96 o 
  -7  12   3       11.07       11.67      2.02 o 
  -6  12   3        1.30       -0.84      0.99 o 
  -5  12   3       40.43       47.49      3.01 o 
  -4  12   3       64.62       69.57      3.33 o 
  -3  12   3        6.42        4.18      0.91 o 
  -2  12   3      174.46      169.10      9.25 o 
  -1  12   3        5.84        5.22      1.33 o 
   0  12   3        4.35        4.59      1.11 o 
   1  12   3       29.03       33.54      2.02 o 
   2  12   3      112.98      111.43      3.64 o 
   3  12   3       23.82       23.39      2.03 o 
   4  12   3      543.20      615.54     14.26 o 
   5  12   3       35.72       38.66      2.50 o 
   6  12   3       14.99       14.22      3.47 o 
   7  12   3      135.80      136.24      7.10 o 
   8  12   3       97.48      104.38      5.24 o 
   9  12   3       14.43       18.21      3.36 o 
  10  12   3        5.17        5.87      2.06 o 
 -11  13   3       16.86       20.41      3.24 o 
 -10  13   3        4.87        2.34      2.01 o 
  -9  13   3        0.04        0.54      0.72 o 
  -8  13   3       25.27       29.69      3.22 o 
  -7  13   3       19.59       24.94      2.64 o 
  -6  13   3       18.41       25.01      2.59 o 
  -5  13   3       45.27       46.61      4.78 o 
  -4  13   3       59.25       59.22      3.95 o 
  -3  13   3        5.36        8.22      1.67 o 
  -2  13   3        0.04        0.32      0.82 o 
  -1  13   3        4.60        0.82      0.69 o 
   0  13   3        0.19       -0.51      0.65 o 
   1  13   3       33.36       34.99      1.90 o 
   2  13   3      561.87      604.39     12.21 o 
   3  13   3       33.57       37.78      2.58 o 
   4  13   3       12.27       13.63      1.75 o 
   5  13   3      111.99      112.66      5.66 o 
   6  13   3      138.85      150.62      6.17 o 
   7  13   3       11.56        9.45      2.18 o 
   8  13   3        9.32       13.79      2.39 o 
   9  13   3        1.84        1.05      1.39 o 
 -10  14   3        8.86       14.38      3.00 o 
  -9  14   3       18.10       19.72      2.77 o 
  -8  14   3        7.15        9.65      2.60 o 
  -7  14   3       52.43       68.51      4.09 o 
  -6  14   3       13.13        7.28      1.96 o 
  -5  14   3        3.27        0.18      1.34 o 
  -4  14   3       29.41       31.83      3.39 o 
  -3  14   3       17.71       13.56      2.29 o 
  -2  14   3        2.64        2.02      1.33 o 
  -1  14   3        0.37       -0.75      0.98 o 
   0  14   3       11.46       14.42      1.69 o 
   1  14   3       26.56       24.36      1.72 o 
   2  14   3       51.66       55.28      2.62 o 
   3  14   3       79.47       81.33      3.97 o 
   4  14   3       24.74       29.23      2.69 o 
   5  14   3        2.80        4.23      2.23 o 
   6  14   3        0.03       -0.52      0.59 o 
   7  14   3       34.64       35.77      3.30 o 
   8  14   3        6.32        5.33      2.13 o 
   9  14   3        0.18       -0.33      0.46 o 
  -9  15   3        4.25        7.65      2.47 o 
  -8  15   3       10.16       22.07      3.08 o 
  -7  15   3        0.03       -0.95      0.98 o 
  -6  15   3        3.21       -0.13      1.30 o 
  -5  15   3        0.67       -0.47      0.49 o 
  -4  15   3        2.19        5.28      2.32 o 
  -3  15   3        1.58        0.63      1.20 o 
  -2  15   3       35.93       37.29      2.86 o 
  -1  15   3       24.65       28.03      2.68 o 
   0  15   3        3.06        4.77      1.75 o 
   1  15   3       35.38       44.45      2.46 o 
   2  15   3       12.20        9.82      1.74 o 
   3  15   3       16.89       23.70      2.50 o 
   4  15   3        0.14       -0.37      0.38 o 
   5  15   3       19.13       19.62      2.61 o 
   6  15   3        1.11        0.59      0.99 o 
   7  15   3        0.00       -0.40      0.62 o 
   8  15   3        0.00       -0.26      0.41 o 
  -8  16   3        2.53       -0.09      1.83 o 
  -7  16   3        7.58        9.31      2.41 o 
  -6  16   3        0.00       -0.62      0.62 o 
  -5  16   3        7.81        8.99      2.83 o 
  -4  16   3        0.33        0.05      0.87 o 
  -3  16   3        0.05       -0.27      0.31 o 
  -2  16   3       41.56       49.62      4.78 o 
  -1  16   3       17.54       23.07      2.47 o 
   0  16   3       95.50      130.20      5.49 o 
   1  16   3      152.89      184.76      6.52 o 
   2  16   3        2.24        1.26      1.01 o 
   3  16   3       15.01       15.14      2.25 o 
   4  16   3        0.02       -0.17      0.54 o 
   5  16   3       21.26       32.81      3.30 o 
   6  16   3        6.42       11.31      2.39 o 
   7  16   3        0.72        0.70      0.76 o 
  -7  17   3        0.04        0.04      1.05 o 
  -6  17   3        0.00       -0.51      1.01 o 
  -5  17   3        1.47       -0.49      1.00 o 
  -4  17   3        0.31        4.58      2.27 o 
  -3  17   3        2.98        3.50      2.11 o 
  -2  17   3        1.24        4.33      2.00 o 
  -1  17   3       34.85       39.98      3.41 o 
   0  17   3        0.16        0.04      1.06 o 
   1  17   3       59.06       64.38      3.80 o 
   2  17   3       14.54       15.94      2.52 o 
   3  17   3       10.41       11.68      2.75 o 
   4  17   3        3.74        6.14      2.75 o 
   5  17   3        7.02       10.88      2.46 o 
   6  17   3        0.01        0.08      0.38 o 
  -6  18   3        7.44       14.55      4.70 o 
  -5  18   3        1.00       -0.20      1.01 o 
  -4  18   3        0.24       -0.15      0.82 o 
  -3  18   3        7.46       12.84      2.87 o 
  -2  18   3        0.18        0.15      1.20 o 
  -1  18   3       17.23       27.39      3.08 o 
   0  18   3        5.87        2.00      0.90 o 
   1  18   3       16.96       13.68      4.14 o 
   2  18   3        0.28        4.85      2.43 o 
   3  18   3       18.21       32.82      3.98 o 
   4  18   3        0.72        0.54      1.00 o 
   5  18   3        5.01        5.65      2.34 o 
  -4  19   3        0.86       -0.64      0.64 o 
  -2  19   3        0.01        4.42      3.12 o 
  -1  19   3        4.30       -0.17      0.80 o 
   0  19   3        0.44        0.97      0.70 o 
   1  19   3        3.13        0.55      0.96 o 
   2  19   3        0.06       -0.74      0.93 o 
   3  19   3        6.79        9.67      3.91 o 
 -13   0   4        6.88        3.73      2.44 o 
 -12   0   4       18.63       21.21      2.96 o 
 -11   0   4       71.27       78.51      4.70 o 
 -10   0   4      395.35      400.47     13.67 o 
  -9   0   4        0.88        2.76      1.61 o 
  -8   0   4       10.77        9.17      1.91 o 
  -7   0   4       38.48       42.54      2.29 o 
  -6   0   4       60.19       62.92      3.79 o 
  -5   0   4       91.48      100.83      3.35 o 
  -4   0   4    10987.18    11457.43    215.88 o 
  -3   0   4     3372.11     3440.29     65.33 o 
  -2   0   4      906.41      849.75     23.47 o 
  -1   0   4       89.94       98.96      6.91 o 
   0   0   4      488.93      451.81     11.41 o 
   1   0   4     4160.07     4269.92     86.88 o 
   2   0   4      898.72      949.75     21.68 o 
   3   0   4      966.62     1015.17     26.45 o 
   4   0   4      231.07      105.95      5.04 o 
   5   0   4        0.75        0.20      0.37 o 
   6   0   4       46.94       44.45      3.70 o 
   7   0   4     1571.00     1590.20     46.32 o 
   8   0   4      458.67      482.50     30.00 o 
   9   0   4      591.65      595.13     20.24 o 
  10   0   4        1.68        2.06      1.83 o 
  11   0   4        4.74        7.25      2.14 o 
  12   0   4       16.18       17.45      2.72 o 
 -13   1   4        2.89        4.24      1.51 o 
 -12   1   4        1.54        2.48      1.42 o 
 -11   1   4        5.92        3.96      1.27 o 
 -10   1   4        1.63        0.23      0.64 o 
  -9   1   4        2.93        0.90      0.84 o 
  -8   1   4       71.32       68.05      2.44 o 
  -7   1   4        0.02       -0.31      0.81 o 
  -6   1   4        0.57        0.34      0.64 o 
  -5   1   4        5.48        5.63      0.72 o 
  -4   1   4      518.78      523.60      8.98 o 
  -3   1   4      101.56      102.80      3.21 o 
  -2   1   4      434.21      413.32      7.94 o 
  -1   1   4       33.27       32.88      1.31 o 
   0   1   4       12.74       14.35      1.00 o 
   1   1   4       94.80      106.66      2.11 o 
   2   1   4      401.64      376.54      7.01 o 
   3   1   4       70.37       71.53      2.22 o 
   4   1   4       11.38       12.82      1.59 o 
   6   1   4        0.04       -0.40      0.49 o 
   7   1   4        5.80        8.45      1.85 o 
   8   1   4        0.30       -0.33      0.45 o 
   9   1   4       13.91       12.33      1.98 o 
  10   1   4       15.64       19.77      1.85 o 
  11   1   4       28.52       35.13      2.80 o 
  12   1   4        2.08        1.64      1.37 o 
 -13   2   4        0.27        0.39      1.31 o 
 -12   2   4        6.66        5.28      1.50 o 
 -11   2   4       31.09       33.57      2.33 o 
 -10   2   4       13.78       14.04      1.65 o 
  -9   2   4       29.61       33.97      1.97 o 
  -8   2   4        8.52       11.37      1.28 o 
  -7   2   4       59.11       60.92      2.31 o 
  -6   2   4      159.21      151.76      5.34 o 
  -5   2   4       90.65       79.20      1.87 o 
  -4   2   4     2344.73     2376.39     32.44 o 
  -3   2   4      398.11      409.25      7.45 o 
  -2   2   4      159.22      155.51      3.13 o 
  -1   2   4       25.87       20.51      0.81 o 
   0   2   4      618.25      610.72      9.85 o 
   1   2   4      559.44      611.22      9.72 o 
   2   2   4      362.96      381.61      6.85 o 
   3   2   4       14.48       19.14      1.13 o 
   4   2   4       21.85       19.31      1.86 o 
   6   2   4        6.24        6.67      1.15 o 
   7   2   4      392.54      394.38      8.25 o 
   8   2   4       94.34       98.21      3.30 o 
   9   2   4        5.27        4.53      1.31 o 
  10   2   4        0.00       -0.32      0.37 o 
  11   2   4        8.77        9.61      1.65 o 
  12   2   4        0.83        4.76      1.69 o 
 -13   3   4        0.90       -0.24      1.52 o 
 -12   3   4        1.13        0.16      1.24 o 
 -11   3   4       15.87       14.07      1.67 o 
 -10   3   4        0.22        0.00      0.36 o 
  -9   3   4        4.13        4.51      1.16 o 
  -8   3   4       13.73       12.06      1.26 o 
  -7   3   4       87.56       92.79      3.26 o 
  -6   3   4      203.10      218.99      5.23 o 
  -5   3   4      863.59      882.89     13.52 o 
  -4   3   4     1000.22     1014.94     17.36 o 
  -3   3   4      760.80      720.48     12.35 o 
  -2   3   4        0.44        0.79      0.36 o 
  -1   3   4       58.56       54.66      1.27 o 
   0   3   4      143.67      156.73      3.78 o 
   1   3   4      349.32      356.43      6.15 o 
   2   3   4      108.54      129.25      2.72 o 
   3   3   4       63.95       69.72      3.08 o 
   4   3   4        0.98        1.01      0.67 o 
   5   3   4        5.17       11.08      1.32 o 
   6   3   4      165.38      152.08      3.89 o 
   7   3   4      814.58      834.55     16.96 o 
   8   3   4       53.66       64.38      3.59 o 
   9   3   4       17.71       14.49      1.62 o 
  10   3   4       24.43       26.92      2.14 o 
  11   3   4       22.44       30.86      2.31 o 
  12   3   4       22.22       26.83      2.24 o 
 -13   4   4        0.01       -1.37      1.37 o 
 -12   4   4        1.66        0.45      1.23 o 
 -11   4   4       12.27       13.44      1.48 o 
 -10   4   4       26.28       27.14      1.86 o 
  -9   4   4      197.11      188.45      7.17 o 
  -8   4   4       93.45      102.45      3.19 o 
  -7   4   4       26.85       35.42      2.20 o 
  -6   4   4       36.59       36.71      2.06 o 
  -5   4   4     1052.34     1058.60     19.50 o 
  -4   4   4     1397.30     1468.49     23.23 o 
  -3   4   4     1057.65     1088.36     16.52 o 
  -2   4   4        0.22       -0.07      0.44 o 
  -1   4   4        1.54        1.59      0.47 o 
   0   4   4      127.28      139.37      2.68 o 
   1   4   4      544.43      550.58      9.13 o 
   2   4   4     1323.67     1356.43     20.44 o 
   3   4   4       68.12       68.44      3.49 o 
   4   4   4       51.58       47.63      3.30 o 
   5   4   4        8.50        4.60      1.03 o 
   6   4   4      151.46      162.27      4.09 o 
   7   4   4      479.15      466.85      9.32 o 
   8   4   4      475.40      484.30     10.87 o 
   9   4   4        6.94        6.91      1.61 o 
  10   4   4       27.92       31.34      2.23 o 
  11   4   4       15.03        9.19      1.68 o 
  12   4   4        0.67        1.24      0.95 o 
 -13   5   4        0.61       -1.31      1.31 o 
 -12   5   4        0.14       -0.71      1.11 o 
 -11   5   4        9.53       11.11      1.44 o 
 -10   5   4       14.44       10.69      1.51 o 
  -9   5   4        6.27        3.58      1.15 o 
  -8   5   4       11.78       14.14      1.23 o 
  -7   5   4        2.35        1.70      0.81 o 
  -6   5   4       67.04       74.69      2.36 o 
  -5   5   4      124.58      130.93      3.28 o 
  -4   5   4      186.73      192.25      3.99 o 
  -3   5   4      595.52      595.25      9.33 o 
  -2   5   4      164.32      172.09      3.14 o 
  -1   5   4        0.00       -0.36      0.36 o 
   0   5   4      157.20      174.65      3.44 o 
   1   5   4       16.57       14.35      0.96 o 
   2   5   4      323.63      335.17      6.79 o 
   3   5   4      128.83      129.62      4.34 o 
   4   5   4       29.86       29.73      1.93 o 
   5   5   4      100.64      104.46      3.00 o 
   6   5   4       46.75       55.86      2.24 o 
   7   5   4      141.58      165.39      5.65 o 
   8   5   4       70.17       80.77      3.50 o 
   9   5   4      174.55      181.78      5.38 o 
  10   5   4       56.06       70.97      3.49 o 
  11   5   4       10.54       12.59      1.81 o 
 -13   6   4        1.51        1.81      1.47 o 
 -12   6   4        0.48        1.24      1.05 o 
 -11   6   4        4.53        3.98      1.04 o 
 -10   6   4       31.88       34.16      1.97 o 
  -9   6   4      117.56      112.23      3.29 o 
  -8   6   4        9.45        8.00      1.11 o 
  -7   6   4        1.68        1.21      0.47 o 
  -6   6   4       55.45       55.27      2.07 o 
  -5   6   4       14.81       17.40      1.15 o 
  -4   6   4      146.41      150.25      3.57 o 
  -3   6   4        0.53        0.57      0.44 o 
  -2   6   4       73.79       79.23      2.68 o 
  -1   6   4        0.35        0.53      0.35 o 
   0   6   4        1.00       -0.17      0.36 o 
   1   6   4      553.69      578.10     11.74 o 
   3   6   4      214.62      218.78      5.52 o 
   4   6   4       13.67       12.55      1.24 o 
   5   6   4       25.55       21.16      1.62 o 
   6   6   4        0.07       -0.56      0.56 o 
   7   6   4      144.81      131.20      3.89 o 
   8   6   4        0.03       -0.32      0.39 o 
   9   6   4       19.25       13.34      1.82 o 
  10   6   4        1.12        0.38      0.55 o 
  11   6   4        1.67        0.45      0.95 o 
 -12   7   4        5.29        5.36      2.39 o 
 -11   7   4        0.42       -0.29      1.27 o 
 -10   7   4       43.71       53.27      2.79 o 
  -9   7   4        0.00       -0.21      0.57 o 
  -8   7   4       10.87       15.91      1.48 o 
  -7   7   4        2.50        2.13      0.93 o 
  -6   7   4        9.00       12.19      1.39 o 
  -5   7   4       11.96        8.11      1.24 o 
  -4   7   4        1.02        0.72      0.34 o 
  -3   7   4      200.60      195.69      7.96 o 
  -2   7   4        9.78       10.08      0.80 o 
  -1   7   4        2.57        1.56      0.89 o 
   0   7   4       10.69       12.58      1.53 o 
   2   7   4       11.68       12.88      1.20 o 
   3   7   4        0.03       -0.17      0.54 o 
   4   7   4        0.79        0.08      0.53 o 
   5   7   4        1.20        0.03      0.55 o 
   6   7   4        1.79       -0.44      0.44 o 
   7   7   4      101.15       83.22      4.18 o 
   8   7   4        1.26       -0.28      0.72 o 
   9   7   4       56.22       53.93      3.25 o 
  10   7   4       13.31       10.98      1.88 o 
  11   7   4       30.32       29.65      2.53 o 
 -12   8   4        0.02        0.50      1.64 o 
 -11   8   4        0.02       -0.33      1.58 o 
 -10   8   4        0.00       -0.38      0.81 o 
  -9   8   4       46.46       39.69      2.98 o 
  -8   8   4        8.94        7.99      1.94 o 
  -7   8   4        0.29       -0.40      0.54 o 
  -6   8   4        0.00       -0.41      0.56 o 
  -5   8   4       21.28       18.41      2.03 o 
  -4   8   4      175.09      193.76     11.41 o 
  -3   8   4      150.34      152.26      5.18 o 
  -2   8   4        3.83        3.60      1.28 o 
  -1   8   4        1.23        0.83      0.69 o 
   0   8   4      198.08      189.49      5.08 o 
   1   8   4      117.54      132.90      4.01 o 
   2   8   4       45.78       45.70      2.28 o 
   3   8   4        8.09       11.44      1.40 o 
   4   8   4       31.62       32.26      2.19 o 
   5   8   4       81.40       96.43      3.71 o 
   6   8   4       27.61       24.86      1.78 o 
   7   8   4       71.11       72.03      3.28 o 
   8   8   4       16.32       18.81      2.30 o 
   9   8   4        1.16       -0.08      0.59 o 
  10   8   4       27.30       25.18      2.34 o 
  11   8   4        0.01       -0.52      0.52 o 
 -12   9   4       14.27       12.04      2.42 o 
 -11   9   4       22.24       25.79      3.11 o 
 -10   9   4       15.13       17.63      2.54 o 
  -9   9   4       56.24       59.16      4.31 o 
  -8   9   4        8.70       12.93      2.40 o 
  -7   9   4       10.75        9.94      1.94 o 
  -6   9   4       57.09       53.85      2.93 o 
  -5   9   4       61.86       55.23      2.95 o 
  -4   9   4       81.09       78.70      3.29 o 
  -3   9   4       20.38       18.29      2.17 o 
  -2   9   4       59.42       52.89      2.87 o 
  -1   9   4       36.79       40.00      1.97 o 
   0   9   4        1.74        0.42      0.54 o 
   1   9   4      102.97      118.57      3.80 o 
   2   9   4      272.45      291.75      7.33 o 
   3   9   4        2.46        4.03      1.20 o 
   4   9   4      110.79      107.53      3.87 o 
   5   9   4       79.67       79.88      3.41 o 
   6   9   4       20.43       13.83      2.21 o 
   7   9   4      215.43      203.32      6.34 o 
   8   9   4       10.86        8.14      1.82 o 
   9   9   4        2.01       -0.70      0.70 o 
  10   9   4        1.71       -0.09      2.49 o 
 -11  10   4       55.44       58.31      4.04 o 
 -10  10   4        5.51        9.16      2.10 o 
  -9  10   4       12.99        8.82      2.56 o 
  -8  10   4      101.37      109.15      4.61 o 
  -7  10   4       10.81        4.39      1.62 o 
  -6  10   4        0.05       -0.40      0.91 o 
  -5  10   4        8.12        9.17      1.64 o 
  -4  10   4       41.97       38.56      2.48 o 
  -3  10   4       28.05       30.74      2.27 o 
  -2  10   4       14.20       17.31      1.74 o 
  -1  10   4       19.11       13.88      1.49 o 
   0  10   4       50.28       51.79      2.37 o 
   1  10   4       11.49       13.30      1.45 o 
   2  10   4        0.01       -0.64      1.16 o 
   3  10   4      375.19      405.14      9.81 o 
   4  10   4      177.08      181.97      5.56 o 
   5  10   4       22.96       17.93      2.63 o 
   6  10   4        3.76       -0.14      0.58 o 
   7  10   4        6.28        7.08      1.83 o 
   8  10   4       12.05       11.73      1.94 o 
   9  10   4        0.26       -0.24      0.38 o 
  10  10   4        5.59        0.93      1.88 o 
 -11  11   4        0.05        0.07      1.85 o 
 -10  11   4       15.84       20.16      2.82 o 
  -9  11   4       19.23       26.09      3.15 o 
  -8  11   4       92.99      103.44      5.83 o 
  -7  11   4        1.25       -0.20      0.38 o 
  -6  11   4       12.81       15.19      2.12 o 
  -5  11   4        2.22        3.65      1.37 o 
  -4  11   4        3.26        3.96      1.41 o 
  -3  11   4       33.20       37.73      2.60 o 
  -2  11   4        7.13       14.14      1.72 o 
  -1  11   4       14.27       13.86      1.64 o 
   0  11   4       42.04       43.17      2.13 o 
   1  11   4       14.06       14.96      1.57 o 
   2  11   4        8.22        4.51      1.67 o 
   3  11   4      180.60      197.04      5.81 o 
   4  11   4      147.89      151.29      5.78 o 
   5  11   4       16.85       18.63      2.43 o 
   6  11   4        7.32        8.14      2.06 o 
   7  11   4        6.94        2.61      1.85 o 
   8  11   4       11.84       10.64      2.00 o 
   9  11   4        1.44       -0.08      1.35 o 
 -10  12   4       68.25       78.92      4.83 o 
  -8  12   4      136.79      149.20     12.71 o 
  -7  12   4        0.11        1.68      1.68 o 
  -6  12   4       21.89       28.41      2.64 o 
  -5  12   4        6.76        7.18      1.74 o 
  -4  12   4       15.87       19.38      2.10 o 
  -3  12   4       43.82       55.54      3.18 o 
  -2  12   4       15.11       15.56      2.21 o 
  -1  12   4        0.85       -0.16      1.00 o 
   0  12   4       11.31        9.51      1.56 o 
   1  12   4      514.39      587.89     17.60 o 
   2  12   4      337.06      385.01      9.98 o 
   3  12   4      680.02      793.37     20.53 o 
   4  12   4       26.28       30.66      2.69 o 
   5  12   4       10.97       16.35      2.72 o 
   6  12   4       59.11       60.00      4.13 o 
   7  12   4        0.02        0.25      0.41 o 
   8  12   4       17.97       20.60      2.36 o 
   9  12   4        0.71        3.55      2.00 o 
 -10  13   4        0.33       -1.16      1.90 o 
  -9  13   4        0.16       -0.40      0.68 o 
  -8  13   4        0.76       -0.38      0.38 o 
  -7  13   4        8.55        5.69      2.12 o 
  -6  13   4       53.56       62.23      3.87 o 
  -5  13   4       25.38       22.54      2.71 o 
  -4  13   4        2.07        0.43      0.73 o 
  -3  13   4       13.81       11.34      1.74 o 
  -2  13   4        6.34        6.77      1.69 o 
  -1  13   4        1.28        0.27      0.60 o 
   0  13   4       28.02       27.21      2.51 o 
   1  13   4       44.56       59.62      4.44 o 
   2  13   4       60.21       66.51      3.53 o 
   3  13   4        0.17       -0.14      0.90 o 
   4  13   4        0.83        1.52      1.62 o 
   5  13   4       15.15       21.07      3.16 o 
   6  13   4        2.15        0.64      0.38 o 
   7  13   4        4.65        5.21      2.06 o 
   8  13   4        5.76        6.08      2.13 o 
  -9  14   4       58.79       72.49      5.02 o 
  -8  14   4       28.76       36.55      3.72 o 
  -7  14   4       61.47       78.45      5.12 o 
  -6  14   4        2.45        0.28      1.46 o 
  -5  14   4        0.41        0.75      0.92 o 
  -4  14   4       17.42       24.01      3.43 o 
  -3  14   4        9.36        8.42      2.37 o 
  -2  14   4       37.59       35.72      2.84 o 
  -1  14   4       26.80       31.13      2.96 o 
   0  14   4        0.68       -0.36      1.48 o 
   1  14   4      160.71      180.64      6.76 o 
   2  14   4      227.85      278.37      8.00 o 
   3  14   4       86.93       96.45      5.50 o 
   4  14   4       15.60       28.46      3.51 o 
   5  14   4        6.28       10.91      2.75 o 
   6  14   4        0.49       -0.21      0.94 o 
   7  14   4        0.07       -0.66      0.66 o 
   8  14   4       12.03       14.00      3.04 o 
  -8  15   4        4.06        8.50      2.47 o 
  -7  15   4        1.84       -0.62      0.62 o 
  -6  15   4       32.29       34.87      3.55 o 
  -5  15   4        4.23       -0.03      1.10 o 
  -4  15   4        9.50       11.57      3.26 o 
  -3  15   4        0.01        0.07      0.41 o 
  -2  15   4       36.43       41.96      3.30 o 
  -1  15   4       33.38       33.66      2.86 o 
   0  15   4        1.29        0.53      1.11 o 
   1  15   4       15.41       10.49      2.22 o 
   2  15   4       64.58       74.93      4.71 o 
   3  15   4        2.44        1.74      1.43 o 
   4  15   4       21.78       24.70      3.48 o 
   5  15   4       10.79       16.05      3.19 o 
   6  15   4        0.67       -0.13      0.49 o 
   7  15   4       27.33       38.97      4.24 o 
  -7  16   4        3.60       -0.63      1.04 o 
  -6  16   4        1.36       -0.48      0.48 o 
  -5  16   4       24.85       37.24      5.26 o 
  -4  16   4       14.76       20.35      4.24 o 
  -3  16   4       17.69       30.28      5.31 o 
  -2  16   4       13.39       13.76      2.51 o 
  -1  16   4       12.86       18.05      2.61 o 
   0  16   4        3.66        1.51      1.07 o 
   1  16   4        0.77        0.71      0.73 o 
   2  16   4       12.85       14.24      2.40 o 
   3  16   4       36.07       45.44      5.11 o 
   4  16   4        1.31        4.97      2.55 o 
   5  16   4        1.06        3.19      2.51 o 
   6  16   4        1.52        1.48      1.96 o 
  -6  17   4        0.09       -0.97      0.97 o 
  -5  17   4        0.12       -0.80      1.52 o 
  -4  17   4        5.95       12.06      3.04 o 
  -3  17   4        2.37        0.20      1.02 o 
  -2  17   4        9.31       17.21      3.29 o 
  -1  17   4       88.45      115.41      6.70 o 
   0  17   4       18.95       22.11      3.61 o 
   1  17   4        4.18        4.89      2.72 o 
   2  17   4        0.48        0.88      1.12 o 
   3  17   4        2.53        0.71      1.20 o 
   4  17   4        1.66       -0.70      0.70 o 
  -4  18   4       31.91       46.51      4.65 o 
  -3  18   4       12.80       17.78      3.57 o 
  -2  18   4        1.05       -0.38      0.38 o 
  -1  18   4       38.83       47.91      4.67 o 
   0  18   4        3.78        3.73      2.97 o 
   1  18   4        7.73        6.72      3.36 o 
   2  18   4        1.50        0.61      1.12 o 
   3  18   4        0.58        0.33      1.77 o 
 -13   1   5        2.82        2.63      2.27 o 
 -12   1   5        1.53        2.64      1.51 o 
 -11   1   5        7.50        7.06      1.60 o 
 -10   1   5       33.27       28.71      2.26 o 
  -9   1   5        1.05       -0.14      0.57 o 
  -8   1   5        0.55        0.09      0.42 o 
  -7   1   5       46.38       50.34      2.24 o 
  -6   1   5       22.33       18.39      1.47 o 
  -5   1   5      137.30      135.10      4.23 o 
  -4   1   5        2.12        3.08      0.63 o 
  -3   1   5        2.22        1.09      0.46 o 
  -2   1   5      338.15      365.60      7.94 o 
  -1   1   5        0.26       -0.16      0.34 o 
   0   1   5        2.07        1.86      0.90 o 
   1   1   5      392.21      425.46      7.14 o 
   2   1   5      229.26      249.08      5.54 o 
   4   1   5       29.66       31.62      2.35 o 
   6   1   5      345.11      362.38     14.50 o 
   7   1   5      333.67      330.67     11.78 o 
   8   1   5        3.02        0.06      0.56 o 
   9   1   5       58.76       60.65      2.95 o 
  10   1   5        0.44       -0.70      0.70 o 
  11   1   5       14.11       15.38      1.88 o 
 -13   2   5        0.19        0.61      1.71 o 
 -12   2   5        5.38        5.49      1.61 o 
 -11   2   5        0.03        0.22      0.56 o 
 -10   2   5       12.55       11.22      1.71 o 
  -9   2   5        8.67        8.03      1.52 o 
  -8   2   5        6.92        6.63      1.15 o 
  -7   2   5       49.91       46.94      2.60 o 
  -6   2   5       26.91       31.86      1.85 o 
  -5   2   5       28.97       27.36      1.71 o 
  -4   2   5       16.71       13.58      0.85 o 
  -3   2   5       83.01       90.86      2.24 o 
  -2   2   5       21.86       28.32      1.57 o 
  -1   2   5       76.89       81.01      1.96 o 
   0   2   5        4.80        4.03      0.70 o 
   1   2   5        5.94       10.46      1.01 o 
   2   2   5       11.56        9.34      1.37 o 
   3   2   5       78.09       70.12      4.90 o 
   5   2   5        0.57       -0.10      0.39 o 
   6   2   5       41.32       49.28      4.92 o 
   7   2   5       59.65       69.71      3.42 o 
   8   2   5       24.46       24.64      2.16 o 
   9   2   5        9.00        5.91      1.69 o 
  10   2   5        1.62        0.11      0.45 o 
  11   2   5        5.89        5.31      1.91 o 
 -12   3   5        3.13        3.22      1.49 o 
 -11   3   5       10.70       11.04      1.73 o 
 -10   3   5        8.86        3.38      1.97 o 
  -9   3   5        3.72        1.46      0.56 o 
  -8   3   5        0.00       -0.33      0.55 o 
  -7   3   5       57.20       54.32      2.36 o 
  -6   3   5      152.68      151.38      4.19 o 
  -5   3   5       36.24       39.50      1.96 o 
  -4   3   5       34.48       45.82      2.61 o 
  -3   3   5       42.31       46.32      1.52 o 
  -2   3   5        0.07        0.03      0.32 o 
  -1   3   5        2.32        0.96      0.38 o 
   0   3   5       32.59       34.65      1.35 o 
   1   3   5        0.46        0.16      0.43 o 
   2   3   5        0.39        0.17      0.36 o 
   3   3   5        0.57        0.36      0.35 o 
   4   3   5       22.80       21.38      2.14 o 
   5   3   5       15.77       18.73      1.67 o 
   6   3   5       22.05       24.40      2.87 o 
   7   3   5      218.89      211.93      5.86 o 
   8   3   5       25.26       32.25      2.42 o 
   9   3   5        4.11        0.33      0.62 o 
  10   3   5        1.91        3.29      1.73 o 
  11   3   5       19.10       25.12      2.29 o 
 -12   4   5        0.70        1.16      1.62 o 
 -11   4   5       12.63       13.22      2.02 o 
 -10   4   5       50.17       52.68      3.59 o 
  -9   4   5        8.39        8.30      1.36 o 
  -8   4   5        0.20        0.02      0.36 o 
  -7   4   5       53.21       52.70      2.33 o 
  -6   4   5       39.18       41.30      2.37 o 
  -5   4   5        3.07        3.03      0.99 o 
  -4   4   5      154.82      150.44      4.04 o 
  -3   4   5      230.14      223.26      4.15 o 
  -2   4   5        0.13       -0.03      0.40 o 
  -1   4   5        3.89        1.92      0.59 o 
   0   4   5       90.95       88.62      2.25 o 
   1   4   5      237.45      270.39      5.78 o 
   2   4   5       30.65       39.72      2.62 o 
   3   4   5       26.02       28.13      2.45 o 
   4   4   5        4.00        0.40      0.51 o 
   5   4   5        9.07        7.95      1.24 o 
   6   4   5      110.23      133.07      6.45 o 
   7   4   5       14.85       21.59      2.03 o 
   8   4   5       33.88       37.40      2.50 o 
   9   4   5        1.38       -0.34      0.66 o 
  10   4   5       19.17       19.12      2.80 o 
 -12   5   5        0.05       -0.30      1.70 o 
 -11   5   5        0.80       -0.74      1.47 o 
 -10   5   5        0.61        0.17      0.51 o 
  -9   5   5        4.74        6.00      1.21 o 
  -8   5   5       14.15       12.46      1.81 o 
  -7   5   5      116.61      118.06      3.67 o 
  -6   5   5       92.44       96.47      3.15 o 
  -5   5   5       35.16       36.47      1.98 o 
  -4   5   5      184.95      176.93      4.57 o 
  -3   5   5       50.90       59.85      2.27 o 
  -2   5   5        8.90        9.42      0.87 o 
  -1   5   5       12.03       12.66      1.10 o 
   0   5   5      117.63      124.97      3.05 o 
   1   5   5       27.02       28.73      1.74 o 
   2   5   5       91.49       84.05      3.22 o 
   3   5   5       43.66       34.51      2.83 o 
   5   5   5      187.19      197.22      5.65 o 
   6   5   5       22.97       21.45      2.04 o 
   7   5   5      237.41      213.94     16.58 o 
   8   5   5        2.78        3.03      1.48 o 
   9   5   5        7.51        4.98      1.70 o 
  10   5   5        0.55       -0.54      0.54 o 
 -12   6   5        1.00       -1.37      2.05 o 
 -11   6   5       38.91       34.68      2.60 o 
 -10   6   5        4.83        1.10      1.11 o 
  -9   6   5        4.72        5.70      1.48 o 
  -8   6   5        5.35        1.14      0.46 o 
  -7   6   5       74.26       76.67      4.86 o 
  -6   6   5      573.80      537.33     12.91 o 
  -5   6   5        1.01        1.25      0.51 o 
  -4   6   5      181.95      197.01      6.45 o 
  -3   6   5        8.44        6.43      1.45 o 
  -2   6   5       20.38       22.80      2.03 o 
  -1   6   5       32.55       38.29      2.09 o 
   0   6   5       45.31       53.17      2.56 o 
   1   6   5      181.33      190.77      7.80 o 
   3   6   5        4.46        4.87      1.68 o 
   4   6   5        3.56        1.22      0.76 o 
   6   6   5        5.09        0.39      0.73 o 
   7   6   5       83.35       80.54      3.58 o 
   8   6   5        8.57       11.58      1.85 o 
   9   6   5        0.22       -0.47      0.47 o 
  10   6   5        3.49        8.75      2.48 o 
 -12   7   5        0.11        4.93      2.49 o 
 -11   7   5        0.60        2.61      1.83 o 
 -10   7   5       16.10       15.95      2.02 o 
  -9   7   5      107.42      125.50      4.82 o 
  -8   7   5       20.32       22.86      2.24 o 
  -7   7   5       11.49        8.92      1.57 o 
  -6   7   5       81.90       82.94      3.44 o 
  -5   7   5       76.52       71.03      3.54 o 
  -4   7   5       12.25       18.83      2.03 o 
  -3   7   5       10.02        9.89      1.62 o 
  -2   7   5        3.03        1.18      0.66 o 
  -1   7   5        0.13        0.01      0.36 o 
   0   7   5        0.19        0.14      0.36 o 
   1   7   5        0.15        0.48      0.37 o 
   2   7   5      269.10      286.23      8.31 o 
   3   7   5       90.39      112.72     10.50 o 
   4   7   5       53.14       54.31      3.67 o 
   5   7   5        3.62        1.29      1.80 o 
   6   7   5       12.49       12.06      1.91 o 
   7   7   5        0.01       -0.18      0.69 o 
   8   7   5       14.93       13.29      2.10 o 
   9   7   5        5.77        2.48      2.02 o 
  10   7   5        3.17        4.95      1.91 o 
 -11   8   5        2.33       -0.72      1.68 o 
 -10   8   5       47.83       52.69      3.19 o 
  -9   8   5       11.36       13.16      2.23 o 
  -8   8   5       10.82       16.62      2.03 o 
  -7   8   5        0.51       -0.15      0.58 o 
  -6   8   5      151.03      149.12      5.21 o 
  -5   8   5       11.20       10.13      1.56 o 
  -4   8   5      488.52      477.81     13.24 o 
  -3   8   5       21.36       19.48      2.15 o 
  -2   8   5       21.84       22.74      2.12 o 
   0   8   5       17.99       14.55      1.52 o 
   2   8   5       77.42       82.50      5.52 o 
   3   8   5        0.75       -1.46      1.46 o 
   4   8   5       16.95       20.15      3.06 o 
   5   8   5        0.89       -0.08      0.41 o 
   6   8   5       56.73       60.71      4.53 o 
   7   8   5      188.90      184.60     15.48 o 
   8   8   5       12.35        6.31      2.11 o 
   9   8   5       17.59       18.81      2.63 o 
 -11   9   5        9.91        9.68      2.14 o 
 -10   9   5       45.10       50.02      3.81 o 
  -9   9   5       19.62       17.27      2.16 o 
  -8   9   5        0.22        0.58      0.61 o 
  -7   9   5        0.64       -0.06      0.50 o 
  -6   9   5        1.81        0.67      0.37 o 
  -5   9   5        0.30       -0.55      0.62 o 
  -4   9   5        3.09        5.31      1.68 o 
  -3   9   5        5.36        1.13      0.99 o 
  -2   9   5       39.25       41.82      3.02 o 
  -1   9   5       23.72       26.16      2.45 o 
   0   9   5       15.58       13.32      3.27 o 
   2   9   5      430.48      479.64     14.59 o 
   3   9   5       17.30       24.29      3.12 o 
   4   9   5        6.76        3.47      1.66 o 
   5   9   5        0.04        0.32      0.48 o 
   6   9   5        6.64        0.98      1.61 o 
   7   9   5        2.12       -0.49      0.49 o 
   8   9   5        9.54       10.21      2.05 o 
   9   9   5        5.05        1.71      2.14 o 
 -10  10   5        5.41        3.81      2.05 o 
  -9  10   5        0.67       -0.24      0.38 o 
  -8  10   5        7.44        9.02      2.19 o 
  -7  10   5        1.92        0.15      0.57 o 
  -6  10   5       29.00       33.54      3.06 o 
  -5  10   5       59.22       60.06      3.45 o 
  -4  10   5        7.43        8.41      1.62 o 
  -3  10   5        9.34        5.16      1.37 o 
  -2  10   5        7.63        5.54      1.44 o 
  -1  10   5      148.74      164.29      4.81 o 
   0  10   5       12.47       11.22      1.74 o 
   1  10   5       42.56       38.25      2.82 o 
   2  10   5       63.35       71.85      3.83 o 
   3  10   5       59.37       62.81      3.88 o 
   4  10   5        0.03        3.78      1.74 o 
   5  10   5       34.52       35.08      4.09 o 
   6  10   5        0.60        0.62      0.61 o 
   7  10   5       12.06        8.62      1.92 o 
   8  10   5        7.06        2.30      2.37 o 
 -10  11   5       12.45       15.72      2.67 o 
  -9  11   5        0.07        0.19      0.96 o 
  -8  11   5        0.01       -0.42      0.51 o 
  -7  11   5        4.96        5.18      1.91 o 
  -6  11   5        0.73        0.17      0.74 o 
  -5  11   5        2.23       -0.45      0.45 o 
  -4  11   5        7.36        6.43      1.60 o 
  -3  11   5       55.47       60.47      3.28 o 
  -2  11   5        8.11        3.95      1.40 o 
  -1  11   5        0.28       -0.28      0.50 o 
   0  11   5      166.29      185.84      6.12 o 
   1  11   5        0.12       -0.37      0.98 o 
   2  11   5       65.87       77.48      3.95 o 
   3  11   5       12.82       12.65      2.49 o 
   4  11   5        9.09        0.72      1.15 o 
   5  11   5       37.54       45.38      8.01 o 
   6  11   5        0.09       -0.67      0.67 o 
   8  11   5        0.28        0.08      0.73 o 
  -9  12   5        8.94       11.11      2.47 o 
  -8  12   5        0.05       -0.19      0.59 o 
  -7  12   5        2.47        0.03      1.10 o 
  -6  12   5        8.50        9.50      2.34 o 
  -5  12   5        0.01       -0.59      0.59 o 
  -4  12   5       20.43       20.85      2.29 o 
  -3  12   5        0.90        0.71      1.03 o 
  -2  12   5       10.77       12.28      1.78 o 
  -1  12   5        3.40        0.11      1.04 o 
   0  12   5        9.64       10.52      2.16 o 
   1  12   5       98.21      109.89      6.09 o 
   2  12   5      119.07      147.74      5.67 o 
   3  12   5        0.93        0.61      2.07 o 
   4  12   5        0.57        0.36      0.40 o 
   5  12   5       38.39       43.06      6.63 o 
   6  12   5        0.85        0.37      0.62 o 
   7  12   5       31.51       47.02      4.44 o 
  -9  13   5        3.44        6.60      2.16 o 
  -8  13   5        1.50        0.23      0.97 o 
  -7  13   5       17.38       21.83      4.23 o 
  -6  13   5        2.70        0.22      1.14 o 
  -5  13   5        0.77       -0.84      0.84 o 
  -4  13   5        6.62       13.29      2.39 o 
  -3  13   5        7.36        9.57      1.78 o 
  -2  13   5        1.65        3.94      1.48 o 
  -1  13   5       36.27       34.63      2.85 o 
   0  13   5      153.54      178.19      8.85 o 
   1  13   5       27.11       28.88      3.61 o 
   2  13   5        5.34        7.05      2.57 o 
   3  13   5       57.33       68.98      4.63 o 
   5  13   5        4.47        9.39      3.31 o 
   6  13   5        9.08       10.86      2.87 o 
   7  13   5        0.67        0.27      0.39 o 
  -8  14   5        0.62       -0.58      1.04 o 
  -7  14   5       10.18        6.88      2.34 o 
  -6  14   5        3.99       -0.26      0.80 o 
  -5  14   5        0.30       -0.48      0.89 o 
  -4  14   5       15.72       14.72      2.73 o 
  -3  14   5        0.85        0.95      0.66 o 
  -2  14   5       15.83       21.69      3.16 o 
  -1  14   5        4.31        5.26      2.20 o 
   0  14   5       23.87       23.55      3.37 o 
   1  14   5       15.43       14.00      3.04 o 
   2  14   5       26.82       20.38      4.54 o 
   3  14   5        0.07       -0.54      0.54 o 
   4  14   5        5.89        8.12      3.30 o 
   5  14   5       27.96       25.48      4.24 o 
   6  14   5        4.39        1.53      1.31 o 
  -7  15   5       10.49        9.02      2.83 o 
  -6  15   5        5.44        5.06      2.97 o 
  -5  15   5        3.81        4.13      2.16 o 
  -4  15   5        1.82       -0.54      0.83 o 
  -3  15   5        0.35        1.03      2.22 o 
  -2  15   5        0.55        0.22      0.97 o 
  -1  15   5        6.04       11.32      2.90 o 
   0  15   5        8.55        8.25      2.72 o 
   1  15   5        0.73       -0.11      1.04 o 
   2  15   5        0.37       -0.73      1.67 o 
   3  15   5       10.28       10.50      3.52 o 
   4  15   5        9.62        9.94      4.97 o 
   5  15   5        6.20        5.25      3.12 o 
  -5  16   5        6.23        9.95      2.51 o 
  -4  16   5        0.93        3.15      2.12 o 
  -3  16   5        0.03        0.39      0.75 o 
  -2  16   5       10.67       10.74      2.97 o 
  -1  16   5       10.28       12.80      3.16 o 
   0  16   5        5.47        6.79      3.94 o 
   1  16   5        0.09        0.17      0.88 o 
   2  16   5        1.21        4.32      3.30 o 
   3  16   5        7.55       14.36      5.52 o 
  -3  17   5        0.20       -0.34      1.51 o 
  -2  17   5       10.85       15.62      4.24 o 
  -1  17   5        8.32        7.93      3.85 o 
   0  17   5        1.52        0.23      0.84 o 
   1  17   5        1.21        0.67      0.68 o 
 -12   0   6       17.34       14.28      4.09 o 
 -11   0   6        0.52        2.03      2.05 o 
 -10   0   6        1.83        0.64      0.80 o 
  -9   0   6        1.43       -0.19      0.56 o 
  -8   0   6        2.37        0.43      0.56 o 
  -7   0   6      100.59       95.59      8.84 o 
  -6   0   6      735.33      705.25     25.42 o 
  -5   0   6      420.01      384.23     12.46 o 
  -4   0   6      234.35      205.10      8.02 o 
  -3   0   6        4.82        8.65      1.91 o 
  -1   0   6      368.25      240.65     12.72 o 
   0   0   6        9.18        6.71      2.71 o 
   1   0   6        1.07        1.31      0.55 o 
   2   0   6        7.96        7.11      1.86 o 
   3   0   6        0.19       -0.64      1.02 o 
   4   0   6        7.36        5.45      1.76 o 
   7   0   6      232.40      259.47     17.38 o 
   8   0   6       20.29       17.09      3.00 o 
   9   0   6        0.12        0.26      0.47 o 
 -11   1   6        0.06       -1.18      1.43 o 
 -10   1   6        1.25        0.18      0.81 o 
  -9   1   6        3.39        1.50      0.64 o 
  -8   1   6        7.81       11.46      3.95 o 
  -7   1   6        0.05       -0.22      0.41 o 
  -6   1   6       10.68        5.28      4.06 o 
  -5   1   6      119.33      112.81      4.65 o 
  -4   1   6       23.29       22.64      1.33 o 
  -3   1   6        7.50        5.02      0.65 o 
  -2   1   6        7.46        3.18      1.52 o 
  -1   1   6       96.26      113.82      3.08 o 
   0   1   6        0.57        1.05      0.54 o 
   1   1   6       14.68       11.43      1.12 o 
   2   1   6        8.19        9.07      1.42 o 
   3   1   6        8.59       15.12      1.96 o 
   4   1   6        1.26        0.26      0.92 o 
   5   1   6       39.35       33.01      3.71 o 
   6   1   6        7.49        9.39      2.87 o 
   7   1   6        0.04       -0.27      0.60 o 
   8   1   6        4.65        0.30      1.01 o 
   9   1   6        1.70        0.23      0.66 o 
 -11   2   6        8.12       10.74      1.79 o 
 -10   2   6        0.28       -0.45      0.94 o 
  -9   2   6        0.20       -0.07      0.57 o 
  -8   2   6       12.14       17.14      2.55 o 
  -7   2   6        0.89        0.08      0.78 o 
  -6   2   6      569.87      540.25     13.95 o 
  -5   2   6       68.95       68.92      2.68 o 
  -4   2   6       34.04       35.69      2.01 o 
  -3   2   6        0.23       -0.08      0.43 o 
  -2   2   6      122.71      131.42      2.71 o 
  -1   2   6      125.71      147.52      3.40 o 
   0   2   6      277.65      310.94      7.06 o 
   1   2   6       25.08       21.46      1.47 o 
   2   2   6       18.53       26.17      2.23 o 
   3   2   6        0.36        0.64      0.31 o 
   4   2   6        4.02        5.46      1.76 o 
   6   2   6        2.97        0.24      0.29 o 
   7   2   6       41.51       43.12      3.01 o 
   8   2   6        0.93        0.02      0.35 o 
   9   2   6        2.01        4.81      1.70 o 
 -11   3   6        0.65        1.46      1.80 o 
 -10   3   6        2.41       -1.42      1.70 o 
  -9   3   6        6.59        2.34      1.37 o 
  -8   3   6        0.64       -0.13      0.72 o 
  -7   3   6        0.41        0.24      0.47 o 
  -6   3   6       54.50       59.55      3.47 o 
  -5   3   6       65.30       57.83      2.50 o 
  -4   3   6       69.08       64.98      3.10 o 
  -3   3   6        1.98        0.61      0.56 o 
  -2   3   6       13.70       16.55      1.06 o 
  -1   3   6      164.75      179.66      3.77 o 
   0   3   6       37.62       35.42      1.86 o 
   1   3   6       59.94       75.89      4.72 o 
   2   3   6       45.04       57.08      3.76 o 
   3   3   6       10.28       10.57      1.83 o 
   4   3   6        1.01       -0.08      0.30 o 
   5   3   6       64.00       72.69      5.52 o 
   6   3   6        2.04       -0.55      0.70 o 
   7   3   6       26.71       27.14      2.53 o 
   8   3   6       15.48       17.13      2.02 o 
   9   3   6       32.30       36.75      3.79 o 
 -11   4   6       41.48       42.21      4.76 o 
 -10   4   6        0.74        0.51      1.71 o 
  -9   4   6        8.08        9.47      2.59 o 
  -8   4   6       33.33       29.91      2.45 o 
  -7   4   6       52.26       44.91      2.89 o 
  -6   4   6      101.61      102.23      4.10 o 
  -5   4   6        1.52        1.62      0.90 o 
  -4   4   6        3.00        2.28      1.19 o 
  -3   4   6        9.71        8.89      1.98 o 
  -2   4   6       18.67       16.33      1.56 o 
  -1   4   6        7.15        7.60      1.19 o 
   0   4   6      228.83      234.14      6.62 o 
   1   4   6       46.42       42.68      2.94 o 
   2   4   6       33.65       39.40      2.81 o 
   3   4   6       27.77       29.74      2.97 o 
   5   4   6      110.29      107.20     12.16 o 
   6   4   6        0.53        1.20      1.23 o 
   7   4   6       93.42       97.29      3.97 o 
   8   4   6       14.90       21.33      2.25 o 
   9   4   6        0.00       -0.21      0.76 o 
 -11   5   6        0.91       -0.14      2.32 o 
 -10   5   6        5.73        5.71      2.23 o 
  -9   5   6        3.01        4.93      1.96 o 
  -8   5   6        5.43        7.90      1.66 o 
  -7   5   6       78.61       24.31      3.32 o 
  -6   5   6       39.21       40.60      3.11 o 
  -5   5   6       15.26       16.50      2.08 o 
  -4   5   6        0.11       -0.26      0.51 o 
  -3   5   6        8.61       10.73      1.66 o 
  -2   5   6        0.04       -0.36      0.41 o 
  -1   5   6       31.33       38.05      2.68 o 
   0   5   6        7.11       10.23      1.75 o 
   1   5   6        0.78        0.48      0.52 o 
   2   5   6       16.35       14.64      2.05 o 
   3   5   6        1.56        0.31      0.69 o 
   6   5   6       28.23       28.91      2.50 o 
   7   5   6       12.85       14.68      1.88 o 
   8   5   6        0.38       -0.11      0.99 o 
   9   5   6        0.43       -0.12      0.52 o 
 -11   6   6       36.74       34.86      3.87 o 
  -9   6   6        1.38        0.62      0.99 o 
  -8   6   6        0.24        0.40      0.51 o 
  -5   6   6        0.31       -0.08      0.37 o 
  -4   6   6        8.12       13.20      1.81 o 
  -3   6   6        4.67        9.50      1.95 o 
  -2   6   6        5.96        7.83      2.18 o 
  -1   6   6        9.61        1.32      0.78 o 
   0   6   6      126.58      143.88      7.74 o 
   1   6   6       15.89       14.81      2.79 o 
   2   6   6        0.87        0.39      1.03 o 
   3   6   6        3.63        3.55      1.86 o 
   4   6   6       44.11       37.58      9.89 o 
   6   6   6       21.21       23.53      2.28 o 
   7   6   6        0.96        0.44      0.58 o 
   8   6   6        2.10        2.10      1.89 o 
 -10   7   6        0.18        0.21      0.51 o 
  -9   7   6        1.43       -0.02      0.51 o 
  -8   7   6        0.28        0.33      0.63 o 
  -7   7   6        8.40        7.08      1.62 o 
  -6   7   6       62.17       55.64      4.20 o 
  -5   7   6       69.96       63.12      5.63 o 
  -4   7   6        1.33        0.83      0.38 o 
  -3   7   6        1.07        1.15      0.88 o 
  -2   7   6        0.10       -0.18      0.33 o 
  -1   7   6      112.83      112.69      4.62 o 
   0   7   6        1.88        4.72      2.34 o 
   1   7   6        0.58        0.24      0.38 o 
   2   7   6       15.10       16.13      2.20 o 
   3   7   6        0.03       -0.48      0.50 o 
   4   7   6       19.26       26.51      5.80 o 
   6   7   6       12.31       14.03      2.35 o 
   7   7   6       52.31       56.17      4.99 o 
   8   7   6       11.59       13.73      2.06 o 
 -10   8   6       12.17       11.25      5.03 o 
  -9   8   6       15.61       15.22      2.39 o 
  -8   8   6        9.71        2.59      2.25 o 
  -7   8   6        0.01       -0.48      0.82 o 
  -6   8   6       38.47       33.70      3.11 o 
  -5   8   6        0.13        0.14      0.31 o 
  -4   8   6       23.94       24.48      2.40 o 
  -3   8   6        1.69        0.78      0.62 o 
  -2   8   6        1.20        0.19      0.31 o 
  -1   8   6        3.71        3.74      1.62 o 
   0   8   6        0.04        0.48      0.50 o 
   1   8   6       51.82       60.99      4.00 o 
   2   8   6      143.56      142.45      7.83 o 
   3   8   6        1.14        0.74      0.80 o 
   4   8   6        2.63       -0.06      0.29 o 
   5   8   6       47.45       48.99      4.90 o 
   6   8   6        0.14        0.13      0.55 o 
   7   8   6       17.86       29.38      3.67 o 
   8   8   6        0.09       -0.77      1.12 o 
  -9   9   6        1.83       -0.43      0.83 o 
  -8   9   6        2.44        0.43      0.95 o 
  -7   9   6       23.00       16.85      3.11 o 
  -6   9   6       22.96       21.36      2.71 o 
  -5   9   6        0.15       -0.32      0.67 o 
  -4   9   6        6.61        0.31      0.54 o 
  -3   9   6        0.49       -0.03      0.33 o 
  -2   9   6        7.21        4.21      1.68 o 
  -1   9   6        4.97        2.19      1.33 o 
   0   9   6        0.01        0.19      0.64 o 
   2   9   6       37.93       39.80      4.95 o 
   3   9   6        0.22       -0.19      0.56 o 
   6   9   6       26.23       27.19      4.19 o 
   7   9   6        0.03       -0.04      0.40 o 
  -9  10   6        0.28       -0.22      1.36 o 
  -8  10   6        0.48       -0.01      1.36 o 
  -7  10   6        4.95        4.00      1.57 o 
  -6  10   6        1.80        0.58      1.44 o 
  -5  10   6        0.78        0.44      0.56 o 
  -4  10   6        0.03        0.07      0.44 o 
  -3  10   6        1.93        0.61      0.68 o 
  -2  10   6        0.27        0.59      0.31 o 
  -1  10   6      107.97      121.54      4.51 o 
   0  10   6        0.10        0.29      0.48 o 
   1  10   6       75.98       69.34      5.71 o 
   2  10   6        0.40        0.71      1.40 o 
   3  10   6        9.99       12.73      2.73 o 
   6  10   6        0.21        0.03      0.64 o 
   7  10   6        9.44       11.38      2.83 o 
  -8  11   6        0.69        0.24      1.27 o 
  -7  11   6        0.20        0.87      1.03 o 
  -6  11   6        4.22        5.17      2.00 o 
  -5  11   6        6.22        7.46      2.28 o 
  -3  11   6       12.52       14.31      2.29 o 
  -2  11   6        4.54        0.56      0.58 o 
  -1  11   6        1.38        0.36      0.85 o 
   0  11   6       14.80       15.43      4.69 o 
   1  11   6       10.06        9.08      1.88 o 
   2  11   6        2.24        0.00      0.53 o 
   3  11   6        0.57        0.07      0.38 o 
   4  11   6        3.89        0.40      0.88 o 
   5  11   6       17.26       15.47      4.42 o 
   6  11   6        6.81       12.23      3.30 o 
  -8  12   6        3.80        5.82      2.25 o 
  -7  12   6        0.65       -0.03      0.53 o 
  -6  12   6        0.64        4.14      2.00 o 
  -5  12   6       11.00       15.86      2.43 o 
  -4  12   6        2.70        3.90      2.86 o 
  -3  12   6       10.60       10.65      2.11 o 
  -2  12   6        7.84        7.52      1.80 o 
  -1  12   6       76.51       95.06      4.71 o 
   0  12   6      105.28      128.70      5.47 o 
   1  12   6      189.01      226.56      9.31 o 
   2  12   6       14.10       11.54      2.73 o 
   3  12   6        0.32       -0.39      0.82 o 
   4  12   6        2.41       -0.38      0.43 o 
   5  12   6        0.01       -0.34      0.70 o 
  -7  13   6        6.10        3.92      2.05 o 
  -6  13   6        0.09       -0.62      1.18 o 
  -5  13   6        1.38        4.10      1.95 o 
  -4  13   6        5.35        6.19      2.03 o 
  -3  13   6        2.38        0.03      0.95 o 
  -2  13   6       12.71       13.54      2.18 o 
  -1  13   6       12.31       16.84      2.44 o 
   0  13   6       21.80       28.47      4.86 o 
   1  13   6        4.17        8.19      3.15 o 
   2  13   6        5.98        8.03      3.17 o 
   3  13   6        0.10        6.08      3.87 o 
   4  13   6        1.03       -0.54      0.54 o 
  -5  14   6        3.98        0.95      2.31 o 
  -4  14   6       10.25       12.39      2.46 o 
  -3  14   6        8.42       13.16      2.73 o 
  -2  14   6        3.26        4.69      3.84 o 
  -1  14   6       24.29       29.80      3.33 o 
   0  14   6       59.97       63.04      6.11 o 
   1  14   6       36.87       41.58      6.91 o 
   2  14   6        1.02       -0.89      1.74 o 
   3  14   6        2.89        3.87      3.87 o 
  -3  15   6        2.78       -0.75      0.98 o 
  -2  15   6        0.33        1.35      2.27 o 
  -1  15   6        9.43       12.21      3.57 o 
   0  15   6       16.85       15.39      4.09 o 
   1  15   6       28.14       38.59      5.52 o 
 -10   1   7        0.58        0.63      0.85 o 
  -9   1   7       21.88       22.18      3.04 o 
  -8   1   7        0.25        0.78      0.31 o 
  -7   1   7       27.21       20.54      2.67 o 
  -6   1   7       12.25        9.39      1.87 o 
  -5   1   7       16.90       13.24      1.91 o 
  -4   1   7       19.36       19.71      1.83 o 
  -3   1   7        3.59        0.69      0.58 o 
  -2   1   7        0.04       -0.49      0.49 o 
  -1   1   7       65.39       69.27      2.79 o 
   0   1   7        9.45        9.98      1.47 o 
   1   1   7       36.05       35.70      2.65 o 
   2   1   7       16.30       22.54      3.10 o 
   3   1   7       27.99       27.26      5.29 o 
   6   1   7        0.68       -0.02      0.54 o 
   7   1   7        5.96        7.31      2.67 o 
 -10   2   7        1.15        0.97      0.93 o 
  -9   2   7        2.07        1.59      0.95 o 
  -8   2   7        2.19        1.42      0.80 o 
  -7   2   7        6.58        7.82      2.19 o 
  -6   2   7       28.05       26.34      2.93 o 
  -5   2   7        4.38        4.40      1.46 o 
  -4   2   7        0.00       -0.07      0.74 o 
  -3   2   7        5.21        4.66      1.36 o 
  -2   2   7        9.91       11.02      1.31 o 
  -1   2   7        0.01       -0.20      0.50 o 
   0   2   7        0.61        0.06      0.58 o 
   1   2   7        0.00       -0.44      0.82 o 
   2   2   7        3.91        0.63      0.82 o 
   3   2   7        5.62        7.12      2.34 o 
   4   2   7        0.04        0.04      0.25 o 
   5   2   7        0.62        0.34      0.42 o 
   6   2   7       18.56       25.98      3.38 o 
   7   2   7        1.41        0.03      0.55 o 
 -10   3   7        0.73        0.22      0.86 o 
  -9   3   7        7.66        6.63      3.05 o 
  -8   3   7        0.15        0.36      0.57 o 
  -7   3   7       10.39        9.39      2.65 o 
  -6   3   7        4.83        5.95      2.34 o 
  -5   3   7        2.50        2.12      1.24 o 
  -4   3   7        0.01       -0.08      0.86 o 
  -3   3   7       11.14        8.12      1.54 o 
  -2   3   7        1.65        0.54      0.61 o 
  -1   3   7       10.68        8.43      1.48 o 
   0   3   7       10.16        9.47      1.94 o 
   1   3   7        1.67        0.63      1.25 o 
   2   3   7       15.46       19.30      2.57 o 
   3   3   7        0.00       -0.45      0.54 o 
   5   3   7       91.45       77.72      5.35 o 
   6   3   7        5.54        0.24      0.60 o 
   7   3   7        0.74        0.33      0.92 o 
  -9   4   7       12.23        8.38      3.30 o 
  -8   4   7        8.15        8.40      2.91 o 
  -7   4   7        0.87        0.48      0.64 o 
  -6   4   7       28.78       21.85      2.49 o 
  -5   4   7        4.14        0.81      1.02 o 
  -4   4   7        2.43        0.29      0.37 o 
  -3   4   7        0.06        0.14      0.38 o 
  -2   4   7        8.37        9.14      1.63 o 
  -1   4   7       49.20       45.78      4.86 o 
   0   4   7       11.37       10.21      2.05 o 
   1   4   7       12.45       14.98      2.71 o 
   2   4   7        0.00       -0.19      0.53 o 
   3   4   7        1.75       -0.06      0.27 o 
   4   4   7        1.66        0.08      0.42 o 
   5   4   7        2.10       -0.08      0.57 o 
   6   4   7        8.25        7.11      2.75 o 
   7   4   7        0.98       -0.35      0.61 o 
  -9   5   7       10.87        7.18      4.42 o 
  -8   5   7        1.29        0.65      0.67 o 
  -7   5   7        5.07        1.54      0.91 o 
  -6   5   7        5.76        0.76      1.07 o 
  -5   5   7       23.62       28.46      2.78 o 
  -4   5   7        3.02        0.71      1.15 o 
  -3   5   7       12.74       16.17      2.14 o 
  -2   5   7        0.48        0.53      0.49 o 
  -1   5   7        1.18       -0.06      0.71 o 
   0   5   7       53.46       50.94      4.14 o 
   1   5   7       13.15       18.53      2.71 o 
   2   5   7        0.51        0.32      0.58 o 
   3   5   7        0.04        0.03      0.32 o 
   4   5   7       26.21       28.26      4.38 o 
   5   5   7       43.85       41.44      6.35 o 
   6   5   7       17.02       19.38      3.33 o 
  -9   6   7       13.40       10.46      3.31 o 
  -8   6   7       46.21       48.79      5.03 o 
  -7   6   7       14.54       10.68      2.08 o 
  -6   6   7       22.51       21.31      2.73 o 
  -5   6   7        0.00        0.43      0.60 o 
  -4   6   7        8.76        6.21      1.91 o 
  -3   6   7        6.30        6.81      1.76 o 
  -2   6   7        3.26        1.37      1.07 o 
   0   6   7       13.91       21.73      3.57 o 
   1   6   7       35.87       37.94      3.09 o 
   2   6   7       20.17       25.15      3.11 o 
   3   6   7       19.14       24.06      3.85 o 
   4   6   7       33.79       37.52      4.97 o 
   5   6   7        1.20        0.22      0.53 o 
   6   6   7        0.90        0.16      0.57 o 
  -8   7   7       12.81       12.52      2.76 o 
  -7   7   7        1.41        0.35      0.68 o 
  -6   7   7        4.87        1.45      0.52 o 
  -5   7   7        7.95        5.37      1.91 o 
  -4   7   7        0.01        0.91      0.68 o 
  -3   7   7        0.01        0.69      0.41 o 
  -2   7   7       22.36       16.12      2.27 o 
  -1   7   7       35.37       45.67      4.50 o 
   0   7   7      125.08      126.54     12.16 o 
   1   7   7        2.73        0.51      0.49 o 
   2   7   7       21.81       20.22      2.83 o 
   3   7   7       22.75       22.49      6.90 o 
   4   7   7        0.03       -0.08      0.67 o 
   5   7   7       23.28       23.75      9.94 o 
   6   7   7        0.16       -0.06      0.66 o 
  -8   8   7       72.55       57.04      8.69 o 
  -7   8   7        6.16        5.72      2.41 o 
  -6   8   7       28.14       32.88      3.23 o 
  -5   8   7        9.39        9.39      2.47 o 
  -4   8   7        2.91        1.56      1.06 o 
  -3   8   7        7.39        1.60      1.85 o 
  -2   8   7        9.08       10.16      2.23 o 
  -1   8   7       56.66       58.70      5.42 o 
   0   8   7        0.01        0.89      0.39 o 
   1   8   7       18.92       23.20      3.98 o 
   2   8   7       22.91       35.00      4.38 o 
   4   8   7        0.00       -0.07      0.80 o 
   5   8   7       30.61       44.38      6.08 o 
  -7   9   7       10.46       10.49      4.42 o 
  -6   9   7        9.80        9.53      3.05 o 
  -5   9   7        0.09        0.57      0.38 o 
  -4   9   7       17.54       19.30      2.62 o 
  -3   9   7        3.64        5.32      2.12 o 
  -2   9   7        9.49        6.08      1.95 o 
  -1   9   7        5.46        6.08      2.76 o 
   0   9   7       53.86       64.93      5.70 o 
   1   9   7        2.68        0.56      0.72 o 
   2   9   7        2.15        0.88      1.45 o 
   3   9   7        1.01       -0.34      0.39 o 
   4   9   7       13.99       17.12      4.97 o 
   5   9   7       10.80       13.26      3.87 o 
  -7  10   7        1.67        0.36      0.96 o 
  -6  10   7        9.79       13.68      3.17 o 
  -5  10   7        0.48        0.53      0.38 o 
  -4  10   7        0.10        0.36      0.48 o 
  -3  10   7       34.62       32.51      3.33 o 
  -2  10   7        7.90        8.76      2.85 o 
  -1  10   7        0.82        0.27      0.39 o 
   0  10   7        5.68        1.28      1.72 o 
   1  10   7       11.25       12.78      3.26 o 
   2  10   7        2.78       -0.10      1.02 o 
   3  10   7       13.14        5.52      3.31 o 
   4  10   7        0.50        0.11      0.37 o 
  -6  11   7       16.30       19.82      2.78 o 
  -5  11   7        1.12        0.21      0.88 o 
  -4  11   7       14.43        9.69      3.87 o 
  -3  11   7        0.35        4.18      2.41 o 
  -2  11   7       43.79       53.08     10.22 o 
  -1  11   7        5.22        0.73      0.95 o 
   0  11   7       31.08       33.35      6.91 o 
   1  11   7        0.12        0.33      0.83 o 
   2  11   7        2.99        0.87      1.10 o 
   3  11   7        1.94        1.03      0.54 o 
  -4  12   7        1.91        1.88      1.25 o 
  -3  12   7       15.77       18.76      3.76 o 
  -2  12   7        2.20        1.15      1.03 o 
  -1  12   7       13.59       15.44      3.34 o 
   0  12   7       22.43       20.09      5.80 o 
   1  12   7        3.74        0.92      1.78 o 
  -7   0   8       37.53       45.85      7.73 o 
  -6   0   8       25.69       23.75      6.08 o 
  -5   0   8        2.46        2.54      1.93 o 
  -4   0   8       24.37       21.54      6.08 o 
  -3   0   8       10.00        8.29      4.97 o 
  -2   0   8        8.53        9.84      2.41 o 
  -1   0   8        0.92        1.25      0.91 o 
   0   0   8        0.15        0.86      0.53 o 
   1   0   8       11.44       13.62      3.26 o 
   2   0   8        0.30       -0.32      1.04 o 
   3   0   8       89.27       95.58     12.16 o 
   4   0   8       30.60       52.45      6.44 o 
  -7   1   8        2.57        2.12      1.33 o 
  -6   1   8        9.57        8.38      2.39 o 
  -5   1   8        3.04        0.81      1.35 o 
  -4   1   8        0.07        0.68      0.45 o 
  -3   1   8        6.51        6.38      2.34 o 
  -2   1   8        3.18        0.94      0.44 o 
  -1   1   8        2.93        0.98      1.15 o 
   0   1   8        0.22        0.04      0.50 o 
   1   1   8        0.00       -0.41      0.46 o 
   2   1   8        6.99        9.71      2.75 o 
   3   1   8        1.06        0.11      0.47 o 
   4   1   8        1.32        0.32      0.55 o 
  -7   2   8       24.89       22.77      3.85 o 
  -6   2   8        9.41       12.88      6.35 o 
  -5   2   8        0.02        0.66      0.43 o 
  -4   2   8       18.41       20.53      4.42 o 
  -3   2   8        9.01        5.84      1.82 o 
  -2   2   8       23.39       25.09      3.15 o 
  -1   2   8        0.91       -0.01      0.77 o 
   0   2   8        3.34        0.71      0.87 o 
   1   2   8        0.35       -0.19      0.42 o 
   2   2   8        0.09        0.19      0.38 o 
   3   2   8       41.14       41.32      4.42 o 
   4   2   8       25.06       22.95      5.26 o 
  -7   3   8        5.27        1.60      1.19 o 
  -6   3   8       10.82       10.50      3.05 o 
  -5   3   8        9.95        7.73      2.84 o 
  -4   3   8        1.25        1.15      1.22 o 
  -3   3   8       43.83       45.39      3.63 o 
  -2   3   8       16.28       13.41      2.73 o 
  -1   3   8        3.98        2.69      2.29 o 
   0   3   8        1.12        0.46      0.69 o 
   1   3   8        0.01       -0.16      0.43 o 
   2   3   8        0.07       -0.33      0.67 o 
   3   3   8       22.91       18.67      3.25 o 
   4   3   8        1.10       -0.29      0.70 o 
  -7   4   8        5.57        0.74      1.00 o 
  -6   4   8        3.25        0.73      0.67 o 
  -5   4   8        4.10        2.09      2.11 o 
  -3   4   8       25.25       27.75      2.96 o 
  -2   4   8       84.07       90.06     11.05 o 
  -1   4   8        1.74        1.02      0.63 o 
   0   4   8        3.79        1.69      2.30 o 
   1   4   8        0.30        0.01      0.74 o 
   2   4   8        1.59       -0.40      0.54 o 
   3   4   8       22.55       21.95      3.98 o 
   4   4   8        0.38        0.24      0.49 o 
  -6   5   8        0.03        0.08      1.06 o 
  -5   5   8        0.44        0.52      0.91 o 
  -4   5   8        1.10        0.40      0.54 o 
  -3   5   8        1.66        0.43      0.62 o 
  -2   5   8        1.23        0.75      0.40 o 
  -1   5   8       14.57       15.29      3.26 o 
   0   5   8       30.71       37.81      3.87 o 
   1   5   8        2.14       -0.36      0.53 o 
   2   5   8       19.43       17.16      6.90 o 
   3   5   8       18.74       19.70      4.09 o 
  -6   6   8        3.06        1.30      0.88 o 
  -5   6   8        0.62        0.66      0.59 o 
  -4   6   8        1.67        0.39      0.56 o 
  -3   6   8        7.95        1.41      1.49 o 
  -2   6   8       16.71       16.46      3.26 o 
  -1   6   8       19.87       13.70      4.97 o 
   0   6   8        0.28        0.38      1.33 o 
   1   6   8        3.65        0.59      0.56 o 
   2   6   8       26.48       26.56      4.24 o 
   3   6   8       26.32       32.59      4.78 o 
  -5   7   8        0.69        0.15      0.84 o 
  -4   7   8        0.69        0.29      0.88 o 
  -3   7   8        1.78        0.96      0.76 o 
  -2   7   8        6.62        9.03      3.17 o 
  -1   7   8       10.67        5.97      3.05 o 
   0   7   8        7.47        1.05      1.81 o 
   1   7   8        0.61       -0.19      0.83 o 
   2   7   8       18.73       20.99      4.97 o 
  -4   8   8        0.04        0.20      0.96 o 
  -3   8   8        3.57        5.97      2.76 o 
  -2   8   8        1.57        1.23      1.98 o 
  -1   8   8       17.10       15.69      4.70 o 
   0   8   8        8.47        7.83      3.17 o 
   1   8   8        4.79        1.20      2.24 o 
  -2   9   8        0.12        0.34      1.35 o 
                                                 
